# Supplementary material for: Histopathology and levels of proteins in plasma associate with survival after colorectal cancer diagnosis
Source: Br J Cancer. 2023 Aug 18;129(7):1142–51. doi: 10.1038/s41416-023-02374-z (PMC10539279; doi:10.1038/s41416-023-02374-z)
Supplement: Supplementary file 1 — Supplementary tables [file 41416_2023_2374_MOESM1_ESM.xlsx]

## Sheet: SupTab1 ; Pathology vs genetics
Supplementary table 1. Association between histopathology features and somatic mutations
Pvalues are results from a Chi-squared Test of Independence. Statistical significance is indicated with * for p values <8.3×10-3, ** for p values < 8.3×10-4 and *** for p values < 8.3×10-5 after adjusting for the number of hypothesis in each group (6) .
	Amount of tumor stroma
	Low Stroma (< 10%)	Intermediate Stroma (10-50%)	High Stroma (> 50%)	Pvalue
Percentage of high TMB (> 20/Mb) in group	0.254	0.132	0.081	5.42 *10-15 ***
Percentage of high MSI (> 15%) in group	0.234	0.121	0.077	2.40 *10-13 ***
Percentage of KRAS mutations in group	0.386	0.438	0.438	0.1
Percentage of TP53 mutations in group	0.6	0.652	0.692	0.0068 **
Percentage of BRAF mutations in group	0.208	0.13	0.15	3.7 * 10-4 **
Percentage of APC mutations in group	0.736	0.789	0.733	0.033
	Lymphocytic infiltrate at the tumor margin
	Low/intermediate	High		Pvalue
Percentage of high TMB (> 20/Mb) in group	0.139	0.243		9.47 * 10-7 ***
Percentage of high MSI (> 15%) in group	0.126	0.23		4.00 * 10-7***
Percentage of KRAS mutations in group	0.435	0.365		0.016
Percentage of TP53 mutations in group	0.648	0.629		0.535
Perecentage of BRAF mutations in group	0.156	0.183		0.234
Percentage of APC mutations in group	0.754	0.766		0.649
	Lymphoid follicles
	Absent	Present		Pvalue
Percentage of high TMB (> 20/Mb) in group	0.13	0.307		1.02 * 10-14 ***
Percentage of high MSI (> 15%) in group	0.118	0.292		4.31 * 10-15 ***
Percentage of KRAS mutations in group	0.424	0.401		0.478
Percentage of TP53 mutations in group	0.662	0.562		0.00090 *
Percentage of BRAF mutations in group	0.153	0.202		0.026
Percentage of APC mutations in group	0.76	0.742		0.557
	Tumor location relative to splenic flexure
	Proximal	Distal		Pvalue
Percentage of high TMB (> 20/Mb) in group	0.282	0.054		< 2.2 * 10-16 ***
Percentage of high MSI (> 15%) in group	0.264	0.046		< 2.2 * 10-16 ***
Percentage of KRAS mutations in group	0.443	0.399		0.06
Percentage of TP53 mutations in group	0.565	0.715		4.79 * 10-11 ***
Percentage of BRAF mutations in group	0.284	0.053		< 2.2 * 10-16 ***
Percentage of APC mutations in group	0.695	0.812		1.24 * 10-8 ***

## Sheet: SupTab2 ; Pathology vs proteins
Supplementary table 2. Associations between protein levels and pathology features.
Protein levels measured by a SomaScan assay and adjusted for age and sex and normalized with inverse normal transformation. Pvalues are results from an ANOVA for a test of difference in the means of the groups. In each group, p-values have been adjusted by the number of hypotheses (4,963)
Seq.Id	Low stroma (mean)	Intermediate stroma (mean)	High stroma (mean)	Pvalue stroma/protein levels	Bonferroni corrected pvalue stroma/protein levels	Low/intermediate lymphocytic infiltrate (mean)	High lymphocytic infiltrate (mean)	Pvalue lymphocytic infiltrate/protein levels	Bonferroni corrected Pvalue lymphocytic infiltrate/protein levels	Follicles absent (mean)	Follicles present (mean)	Pvalue Lymphoid follicles/proteins	Bonferroni corrected Pvalue Lymphoid follicles/protein levels	Tumor distal to splenic flexure (mean)	Tumor proximal to splenic flexure (mean)	Pvalue Proximal vs. Distal	Bonferroni corrected Pvalue Proximal vs distal tumor location	Number of individuals in analysis	Target	TargetFullName	UniProt	GeneName
SeqId.10000.28	0.122705	-0.0319836	0.147586	0.741825	1	0.104486	0.129936	0.906578	1	0.114187	-0.0417705	0.530769	1	-0.0239187	0.245462	0.186361	1	114	CRBB2	Beta-crystallin B2	P43320	CRYBB2
SeqId.10001.7	0.225874	0.0256176	0.472632	0.217556	1	0.272625	0.158548	0.597051	1	0.267673	0.0623913	0.397056	1	0.0706742	0.588699	0.00857826	1	114	c-Raf	RAF proto-oncogene serine/threonine-protein kinase	P04049	RAF1
SeqId.10003.15	0.161247	-0.00259891	0.178291	0.750544	1	0.16417	0.0947728	0.760543	1	0.158107	-0.0539395	0.419088	1	0.330074	0.0828273	0.240365	1	114	ZNF41	Zinc finger protein 41	P51814	ZNF41
SeqId.10006.25	-0.000795559	0.0960409	0.195526	0.671885	1	0.077845	0.135375	0.783133	1	0.0704079	0.0859347	0.947871	1	0.0151128	0.322536	0.104354	1	114	ELK1	ETS domain-containing protein Elk-1	P19419	ELK1
SeqId.10008.43	0.194987	0.243971	0.503066	0.468038	1	0.252597	0.442328	0.43098	1	0.269339	0.349051	0.768536	1	0.291127	0.454522	0.475039	1	114	GUC1A	Guanylyl cyclase-activating protein 1	P43080	GUCA1A
SeqId.10011.65	-0.0244288	0.028717	0.123225	0.868088	1	0.0315278	0.0773812	0.861125	1	0.0440565	-0.0606429	0.722325	1	0.132916	0.0118795	0.626286	1	114	OCRL	Inositol polyphosphate 5-phosphatase OCRL-1	Q01968	OCRL
SeqId.10012.5	0.204723	0.114971	0.409284	0.59379	1	0.205368	0.398728	0.432139	1	0.235768	0.20453	0.911033	1	0.293137	0.286348	0.975995	1	114	SPDEF	SAM pointed domain-containing Ets transcription factor	O95238	SPDEF
SeqId.10014.31	0.00227366	0.158071	0.29318	0.515838	1	0.140224	0.11497	0.917415	1	0.120218	0.0907892	0.914934	1	0.132302	0.244076	0.615196	1	114	SLUG	Zinc finger protein SNAI2	O43623	SNAI2
SeqId.10015.119	0.214682	0.0830051	0.315155	0.629251	1	0.234461	0.174802	0.768245	1	0.173745	0.345695	0.453062	1	0.179632	0.330742	0.418814	1	114	KCAB2	Voltage-gated potassium channel subunit beta-2	Q13303	KCNAB2
SeqId.10022.207	0.115595	0.172227	0.0335497	0.890867	1	0.127751	0.121943	0.980906	1	0.0859106	0.229511	0.598517	1	0.0631169	0.161873	0.667675	1	114	POLH	DNA polymerase eta	Q9Y253	POLH
SeqId.10023.32	0.214407	0.0269691	0.311184	0.61022	1	0.21119	0.187483	0.923505	1	0.227627	-0.00342902	0.406347	1	0.242236	0.281796	0.863138	1	114	VDR	Vitamin D3 receptor	P11473	VDR
SeqId.10024.44	-0.0577252	-0.0470139	0.225942	0.540396	1	0.00827793	0.118269	0.663215	1	0.0377344	-0.097421	0.636299	1	0.00522914	0.179037	0.463617	1	114	HOGA1	4-hydroxy-2-oxoglutarate aldolase, mitochondrial	Q86XE5	HOGA1
SeqId.10030.8	0.121645	-0.00861863	0.170156	0.788592	1	0.100308	0.163741	0.782482	1	0.0436121	0.358309	0.223606	1	0.0994999	0.269281	0.445856	1	114	MutY homolog	Adenine DNA glycosylase	Q9UIF7	MUTYH
SeqId.10035.6	0.177385	0.0354169	0.278577	0.727756	1	0.170504	0.225896	0.829545	1	0.1593	0.184907	0.929859	1	0.177458	0.264791	0.713473	1	114	DUS4	Dual specificity protein phosphatase 4	Q13115	DUSP4
SeqId.10036.201	-0.156015	-0.040296	-0.233279	0.818603	1	-0.19758	0.122369	0.211952	1	-0.132388	-0.197048	0.824611	1	-0.0400562	-0.164404	0.613836	1	114	ZHX3	Zinc fingers and homeoboxes protein 3	Q9H4I2	ZHX3
SeqId.10037.98	0.0619491	0.259077	0.191001	0.721499	1	0.146668	0.127172	0.938305	1	0.143091	0.162748	0.944089	1	0.0400619	0.259112	0.321213	1	114	SIG12	Sialic acid-binding Ig-like lectin 12	Q96PQ1	SIGLEC12
SeqId.10040.63	0.0640427	0.212309	0.182955	0.798721	1	0.125539	0.211767	0.717315	1	0.124208	0.174548	0.850505	1	0.0275368	0.24507	0.30248	1	114	P73L	Tumor protein 63	Q9H3D4	TP63
SeqId.10041.3	-0.282255	0.00246303	-0.174869	0.418817	1	-0.231249	0.0515315	0.177711	1	-0.200668	-0.0781403	0.605873	1	-0.274304	-0.0778025	0.329293	1	114	HNF4A	Hepatocyte nuclear factor 4-alpha	P41235	HNF4A
SeqId.10042.8	0.247646	0.244484	0.414745	0.747862	1	0.312325	0.269504	0.846911	1	0.287981	0.285091	0.990764	1	0.141721	0.576836	0.0317824	1	114	SGK3	Serine/threonine-protein kinase Sgk3	Q96BR1	SGK3
SeqId.10043.31	0.198262	0.266752	0.425046	0.667284	1	0.289552	0.278857	0.964216	1	0.326952	0.0106428	0.236503	1	0.232728	0.481275	0.249398	1	114	BRD4	Bromodomain-containing protein 4	O60885	BRD4
SeqId.10044.12	0.0718435	-0.110026	-0.045383	0.734156	1	-0.000264416	0.0822477	0.720558	1	0.00928059	-0.0769972	0.744668	1	0.0749685	-0.0124066	0.68785	1	114	WN10A	Protein Wnt-10a	Q9GZT5	WNT10A
SeqId.10045.47	-0.0433478	-0.106348	0.30705	0.221268	1	0.0456739	0.016836	0.895737	1	-0.00186895	0.152534	0.532234	1	0.0528874	0.161982	0.596746	1	114	CUL3	Cullin-3	Q13618	CUL3
SeqId.10046.55	0.275023	0.255374	0.409664	0.757613	1	0.328864	0.259144	0.718871	1	0.267564	0.46849	0.353512	1	0.175512	0.560988	0.0290886	1	114	cIAP-1	Baculoviral IAP repeat-containing protein 2	Q13490	BIRC2
SeqId.10047.12	-0.0973089	-0.0912534	-0.0599741	0.985003	1	-0.0425252	-0.144785	0.614288	1	-0.0667112	-0.180993	0.6218	1	-0.0453328	-0.00871778	0.844409	1	114	NCF-2	Neutrophil cytosol factor 2	P19878	NCF2
SeqId.10048.7	0.176943	0.203934	0.317691	0.841648	1	0.230928	0.260031	0.897955	1	0.186271	0.371521	0.471347	1	0.199912	0.37634	0.396915	1	114	PEBB	Core-binding factor subunit beta	Q13951	CBFB
SeqId.10049.112	0.157226	0.258765	0.274706	0.882799	1	0.225679	0.244571	0.941393	1	0.231964	0.124077	0.709049	1	0.191343	0.405953	0.35786	1	114	TERF1	Telomeric repeat-binding factor 1	P54274	TERF1
SeqId.10053.5	0.263977	0.357904	0.268208	0.876385	1	0.312791	0.219926	0.62388	1	0.264467	0.41316	0.479818	1	0.162813	0.535637	0.0388673	1	114	ILK1	Integrin-linked protein kinase	Q13418	ILK
SeqId.10054.3	0.15601	0.206854	0.277705	0.888402	1	0.260628	0.0959887	0.480829	1	0.179895	0.291737	0.674712	1	0.212236	0.338343	0.55858	1	114	GAN	Gigaxonin	Q9H2C0	GAN
SeqId.10056.5	0.348275	0.118872	0.430547	0.354715	1	0.368209	0.148308	0.257403	1	0.304737	0.31469	0.963586	1	0.130737	0.658863	0.00371635	1	114	FOXM1	Forkhead box protein M1	Q08050	FOXM1
SeqId.10058.1	0.132299	0.266404	0.38464	0.482792	1	0.252492	0.200789	0.799243	1	0.216639	0.292823	0.737903	1	0.277355	0.299827	0.906137	1	114	RD23A	UV excision repair protein RAD23 homolog A	P54725	RAD23A
SeqId.10063.10	0.256569	0.288615	0.294679	0.98693	1	0.285621	0.326222	0.871963	1	0.314229	0.0857079	0.422758	1	0.210003	0.463328	0.277966	1	114	FANCL	E3 ubiquitin-protein ligase FANCL	Q9NW38	FANCL
SeqId.10064.12	0.121779	0.133784	0.0408678	0.940848	1	0.0821754	0.25614	0.4799	1	0.117951	0.045291	0.793957	1	0.114394	0.269645	0.499528	1	114	RBBP9	Putative hydrolase RBBP9	O75884	RBBP9
SeqId.10070.22	0.161082	0.174509	0.207779	0.969114	1	0.185912	0.170701	0.931695	1	0.147458	0.311983	0.40527	1	0.191709	0.247446	0.746783	1	114	PLCG2	1-phosphatidylinositol 4,5-bisphosphate phosphodiesterase gamma-2	P16885	PLCG2
SeqId.10073.22	0.149671	0.126292	0.323905	0.645947	1	0.231258	0.101707	0.510828	1	0.169428	0.263515	0.672613	1	0.0708327	0.467308	0.0289181	1	114	TYDP1	Tyrosyl-DNA phosphodiesterase 1	Q9NUW8	TDP1
SeqId.10074.128	0.212956	0.114802	0.32685	0.786282	1	0.224414	0.240507	0.950087	1	0.219908	0.187247	0.909787	1	0.143119	0.266297	0.577632	1	114	BRD2	Bromodomain-containing protein 2	P25440	BRD2
SeqId.10075.75	0.293842	0.395797	0.463692	0.701644	1	0.399626	0.290014	0.581906	1	0.330059	0.517631	0.400367	1	0.296263	0.598208	0.117198	1	114	ACBD6	Acyl-CoA-binding domain-containing protein 6	Q9BR61	ACBD6
SeqId.10076.1	0.376777	-0.122748	0.490282	0.0801183	1	0.312703	0.209879	0.686547	1	0.295983	0.145192	0.599917	1	0.0766176	0.731758	0.00539275	1	114	AP4M1	AP-4 complex subunit mu-1	O00189	AP4M1
SeqId.10078.5	0.0317229	-0.000994241	0.324681	0.481501	1	0.122048	0.0960019	0.918012	1	0.0984715	0.074097	0.932348	1	0.164764	0.195962	0.892747	1	114	BAG3	BAG family molecular chaperone regulator 3	O95817	BAG3
SeqId.10080.9	0.143592	0.258585	0.15348	0.835579	1	0.178773	0.191106	0.949895	1	0.166667	0.226068	0.785747	1	0.156499	0.195211	0.839397	1	114	EI2BA	Translation initiation factor eIF-2B subunit alpha	Q14232	EIF2B1
SeqId.10081.17	0.128514	-0.00494855	0.143163	0.854287	1	0.111842	0.134334	0.92984	1	0.139842	-0.111653	0.384149	1	0.252055	0.038283	0.366614	1	114	SATB2	DNA-binding protein SATB2	Q9UPW6	SATB2
SeqId.10082.251	0.372106	0.0399219	0.62141	0.116926	1	0.335807	0.443451	0.651299	1	0.380755	0.165161	0.422574	1	0.44408	0.312613	0.549902	1	114	NFL	Neurofilament light polypeptide	P07196	NEFL
SeqId.10085.25	-0.181186	-0.0584993	-0.0854001	0.834482	1	-0.137152	-0.0237226	0.600885	1	-0.147869	-0.0151799	0.586747	1	-0.122077	-0.00400418	0.555607	1	114	STAR	Steroidogenic acute regulatory protein, mitochondrial	P49675	STAR
SeqId.10086.39	0.19349	0.0993123	0.076587	0.900402	1	0.222231	-0.0346679	0.339626	1	0.14719	0.103773	0.886882	1	0.215324	0.229073	0.955767	1	114	CBS	Cystathionine beta-synthase	P35520	CBS
SeqId.10087.10	0.0690376	0.190369	0.226427	0.820265	1	0.13823	0.225627	0.737801	1	0.151444	0.0860157	0.824233	1	0.163216	0.324097	0.496978	1	114	Alpha crystallin A chain	Alpha-crystallin A chain	P02489	CRYAA
SeqId.10088.37	0.254297	0.385679	0.427287	0.677809	1	0.359933	0.285106	0.715776	1	0.31004	0.435349	0.585962	1	0.26203	0.506031	0.222969	1	114	APT	Adenine phosphoribosyltransferase	P07741	APRT
SeqId.10089.7	0.346487	0.164325	0.296049	0.57143	1	0.337428	0.126541	0.21515	1	0.300106	0.213833	0.649475	1	0.176366	0.563432	0.0136543	1	114	ASML	N-acetylserotonin O-methyltransferase-like protein	O95671	ASMTL
SeqId.10336.3	0.383851	0.145224	0.225354	0.487046	1	0.324965	0.193172	0.518318	1	0.275589	0.306328	0.893487	1	0.149052	0.540821	0.0411132	1	114	CHIP	E3 ubiquitin-protein ligase CHIP	Q9UNE7	STUB1
SeqId.10339.48	0.0228725	0.355783	0.182262	0.259837	1	0.137819	0.218329	0.690648	1	0.181857	0.00685463	0.437017	1	0.287833	-0.0469081	0.0915259	1	114	NSE	Gamma-enolase	P09104	ENO2
SeqId.10342.55	0.0294262	0.0474218	0.0640625	0.98839	1	0.0742482	0.029247	0.834189	1	0.0832048	-0.149638	0.341697	1	0.0377957	0.107375	0.719016	1	114	PIAS4	E3 SUMO-protein ligase PIAS4	Q8N2W9	PIAS4
SeqId.10344.334	0.178551	0.10043	0.356401	0.681236	1	0.173302	0.376539	0.415292	1	0.241252	0.00862204	0.410611	1	0.268101	0.228743	0.866439	1	114	IL-10 Ra	Interleukin-10 receptor subunit alpha	Q13651	IL10RA
SeqId.10346.5	0.43586	0.198108	0.474375	0.472882	1	0.456354	0.18452	0.207426	1	0.403408	0.275412	0.597088	1	0.12569	0.85677	0.000284711	1	114	STAT3	Signal transducer and activator of transcription 3	P40763	STAT3
SeqId.10356.21	0.0889671	0.33564	0.318005	0.53551	1	0.226877	0.239885	0.958408	1	0.227729	0.132842	0.7362	1	0.300253	0.207179	0.687111	1	114	c-Jun	Transcription factor AP-1	P05412	JUN
SeqId.10361.25	0.140551	0.0573264	0.327479	0.608372	1	0.131595	0.312749	0.439591	1	0.162043	0.171169	0.972269	1	0.0976405	0.331038	0.281105	1	114	OAS1	2'-5'-oligoadenylate synthase 1	P00973	OAS1
SeqId.10362.35	0.0746187	0.101715	0.259078	0.762966	1	0.105265	0.231122	0.605337	1	0.138596	0.0709704	0.803506	1	0.111756	0.236502	0.581515	1	114	c-Myc	Myc proto-oncogene protein	P01106	MYC
SeqId.10363.13	0.320904	0.192169	0.31946	0.794557	1	0.348679	0.130911	0.267847	1	0.276137	0.331983	0.800596	1	0.150767	0.602898	0.0158051	1	114	SMAD3	Mothers against decapentaplegic homolog 3	P84022	SMAD3
SeqId.10364.6	0.39091	0.250413	0.426334	0.735447	1	0.420629	0.222832	0.338057	1	0.361709	0.361438	0.999068	1	0.215198	0.696964	0.0147735	1	114	SMAD2	Mothers against decapentaplegic homolog 2	Q15796	SMAD2
SeqId.10365.132	0.0831548	0.429586	0.34909	0.311039	1	0.213659	0.382194	0.486247	1	0.28139	0.0508137	0.394739	1	0.181856	0.253699	0.751156	1	114	IL-23	Interleukin-23	P29460|Q9NPF7	IL12B|IL23A
SeqId.10366.11	-0.0578664	0.00560501	-0.0338585	0.971279	1	-0.0582636	0.118883	0.487741	1	-0.0391146	-0.0149457	0.933211	1	-0.130953	0.210265	0.137385	1	114	PDGFRA	Platelet-derived growth factor receptor alpha	P16234	PDGFRA
SeqId.10367.62	0.0835077	0.194856	0.165163	0.897126	1	0.0805644	0.367577	0.250237	1	0.0947656	0.31694	0.428901	1	0.106755	0.306227	0.39171	1	114	I have added two columns: Remark and Exclude.	Interleukin-12	P29459|P29460	IL12A|IL12B
SeqId.10370.21	0.362991	0.347992	0.565138	0.545191	1	0.44646	0.334686	0.556726	1	0.410925	0.395062	0.940889	1	0.336715	0.647009	0.0831492	1	114	STAT1	Signal transducer and activator of transcription 1-alpha/beta	P42224	STAT1
SeqId.10372.18	0.212915	0.00538313	0.333395	0.357918	1	0.258109	-0.000687075	0.188986	1	0.203033	0.106854	0.664218	1	0.0288019	0.548794	0.00426457	1	114	STAT6	Signal transducer and activator of transcription 6	P42226	STAT6
SeqId.10390.21	0.253409	0.335822	0.52379	0.496831	1	0.363247	0.33717	0.90375	1	0.29721	0.551627	0.294557	1	0.219101	0.601699	0.0560434	1	114	ZNRF3	E3 ubiquitin-protein ligase ZNRF3	Q9ULT6	ZNRF3
SeqId.10391.1	0.0901131	0.0462581	-0.327772	0.258019	1	0.0182164	-0.0918117	0.657725	1	-0.0752576	0.222609	0.285014	1	-0.0753039	-0.0124995	0.795242	1	114	ANGL3	Angiopoietin-related protein 3	Q9Y5C1	ANGPTL3
SeqId.10396.6	0.0466076	0.29975	0.326243	0.350061	1	0.184735	0.222946	0.860255	1	0.198082	0.110963	0.719931	1	0.0953565	0.329484	0.235194	1	114	Mcl-1	Induced myeloid leukemia cell differentiation protein Mcl-1	Q07820	MCL1
SeqId.10418.36	0.320695	-0.0491557	0.603183	0.0528399	1	0.347815	0.196876	0.504815	1	0.356223	-0.025849	0.137823	1	0.164453	0.637661	0.0215649	1	114	STX12	Syntaxin-12	Q86Y82	STX12
SeqId.10419.1	-0.399873	-0.28447	0.0827574	0.22645	1	-0.251087	-0.226037	0.926064	1	-0.267763	-0.172837	0.752081	1	-0.304926	-0.227405	0.748794	1	114	SCAR5	Scavenger receptor class A member 5	Q6ZMJ2	SCARA5
SeqId.10424.31	0.123298	0.279239	0.466781	0.364736	1	0.242539	0.338492	0.6771	1	0.260668	0.193377	0.795682	1	0.295551	0.347545	0.807784	1	114	NPDC1	Neural proliferation differentiation and control protein 1	Q9NQX5	NPDC1
SeqId.10425.3	0.156102	0.0821958	0.317313	0.723285	1	0.149386	0.352391	0.412978	1	0.213955	-0.00755901	0.431911	1	0.160728	0.354709	0.383652	1	114	B4GT5	Beta-1,4-galactosyltransferase 5	O43286	B4GALT5
SeqId.10426.21	0.0770813	-0.25076	0.0620503	0.35621	1	0.0197783	-0.0319002	0.823109	1	0.032587	-0.240768	0.299116	1	0.06198	-0.0113382	0.738914	1	114	GOSR2	Golgi SNAP receptor complex member 2	O14653	GOSR2
SeqId.10428.1	0.0108321	0.520784	0.368268	0.103853	1	0.251643	0.23487	0.946846	1	0.266655	0.0865106	0.52202	1	0.0999289	0.415014	0.189963	1	114	KI2S2	Killer cell immunoglobulin-like receptor 2DS2	P43631	KIR2DS2
SeqId.10430.31	0.135815	0.079593	0.0689376	0.954758	1	0.108208	0.156174	0.839901	1	0.130026	-0.0174571	0.580532	1	0.0480751	0.208858	0.456724	1	114	4F2	4F2 cell-surface antigen heavy chain	P08195	SLC3A2
SeqId.10432.3	0.26434	0.530054	0.385349	0.55883	1	0.32905	0.49985	0.484567	1	0.407081	0.167589	0.378101	1	0.286289	0.415451	0.546511	1	114	K1644	Uncharacterized protein KIAA1644	Q3SXP7	KIAA1644
SeqId.10435.2	-0.115102	0.129159	-0.0721039	0.640051	1	-0.0159529	-0.039685	0.926316	1	-0.00306562	-0.208474	0.476659	1	0.00450462	0.0489942	0.851607	1	114	ASPG	N(4)-(beta-N-acetylglucosaminyl)-L-asparaginase	P20933	AGA
SeqId.10438.19	-0.122723	-0.315228	-0.0520252	0.603213	1	-0.167573	-0.0298305	0.548734	1	-0.16195	-0.135801	0.920636	1	-0.123997	-0.0624162	0.782801	1	114	CSF2R	Granulocyte-macrophage colony-stimulating factor receptor subunit alpha	P15509	CSF2RA
SeqId.10440.26	-0.402758	-0.3417	-0.293399	0.886174	1	-0.369222	-0.2589	0.607853	1	-0.338067	-0.462299	0.609247	1	-0.284948	-0.259205	0.8999	1	114	ACAM	CXADR-like membrane protein	Q9H6B4	CLMP
SeqId.10442.1	-0.0940415	-0.00580115	0.115272	0.667222	1	0.0605574	-0.199292	0.234106	1	0.0133209	-0.174201	0.449683	1	-0.0456759	0.0639467	0.589865	1	114	TM190	Transmembrane protein 190	Q8WZ59	TMEM190
SeqId.10445.20	-0.264243	-0.292461	-0.134382	0.839542	1	-0.22852	-0.211935	0.945426	1	-0.203164	-0.416302	0.433587	1	0.073661	-0.496406	0.0142828	1	114	ApoM	Apolipoprotein M	O95445	APOM
SeqId.10447.18	0.275996	0.302949	0.439394	0.739593	1	0.356173	0.26636	0.657087	1	0.306311	0.402535	0.671814	1	0.300066	0.460938	0.388103	1	114	PABP3	Polyadenylate-binding protein 3	Q9H361	PABPC3
SeqId.10449.31	0.246037	0.101133	0.345362	0.713007	1	0.211795	0.395782	0.458772	1	0.277208	0.0124313	0.349935	1	0.312492	0.227233	0.716502	1	114	TMM46	Protein shisa-2 homolog	Q6UWI4	SHISA2
SeqId.10451.11	-0.0600664	-0.171228	-0.0720827	0.906181	1	-0.0668029	-0.0961796	0.906789	1	-0.0727233	-0.189069	0.681476	1	-0.063921	-0.0235474	0.862488	1	114	NUCB1	Nucleobindin-1	Q02818	NUCB1
SeqId.10453.7	0.0136856	0.0616767	0.20326	0.761592	1	0.0465809	0.214899	0.490033	1	0.103506	-0.0731725	0.518376	1	0.0698644	0.0467868	0.916573	1	114	CEA20	Carcinoembryonic antigen-related cell adhesion molecule 20	Q6UY09	CEACAM20
SeqId.10454.99	0.404354	0.347121	0.648941	0.445786	1	0.452594	0.459397	0.974968	1	0.504884	0.180548	0.177512	1	0.260853	0.838849	0.00461276	1	114	DJC16	DnaJ homolog subfamily C member 16	Q9Y2G8	DNAJC16
SeqId.10455.196	-0.0664398	0.0910578	0.236638	0.526955	1	0.0607042	0.0614701	0.997651	1	0.0977144	-0.177743	0.342408	1	0.0650992	0.0820962	0.943324	1	114	IL-31	Interleukin-31	Q6EBC2	IL31
SeqId.10462.14	0.591762	0.583682	0.471832	0.872629	1	0.536828	0.705135	0.45421	1	0.555021	0.585859	0.903384	1	0.630757	0.636952	0.975541	1	114	INSL5	Insulin-like peptide INSL5	Q9Y5Q6	INSL5
SeqId.10464.6	-0.764982	-0.564397	-0.509188	0.565432	1	-0.608278	-0.738109	0.610082	1	-0.641437	-0.682803	0.884333	1	-0.602976	-0.541079	0.796243	1	114	ANTR1	Anthrax toxin receptor 1	Q9H6X2	ANTXR1
SeqId.10485.56	-0.238834	-0.524016	-0.530354	0.298647	1	-0.350639	-0.413577	0.769402	1	-0.348854	-0.566398	0.374225	1	-0.333117	-0.537015	0.31511	1	114	MAGE-4	Melanoma-associated antigen 4	P43358	MAGEA4
SeqId.10490.3	0.11181	0.199675	0.49789	0.186888	1	0.192627	0.429851	0.230964	1	0.219656	0.276244	0.802911	1	0.0793984	0.512398	0.0157797	1	114	RPN1	Dolichyl-diphosphooligosaccharide--protein glycosyltransferase subunit 1	P04843	RPN1
SeqId.10496.11	-0.00343893	0.170418	0.168955	0.642399	1	0.124938	0.0197114	0.625082	1	0.0885883	0.0702624	0.9398	1	0.0717733	0.228133	0.406659	1	114	CaCC	Calcium-activated chloride channel regulator 1	A8K7I4	CLCA1
SeqId.10499.1	0.0202008	0.360801	0.387426	0.188881	1	0.214952	0.168198	0.839547	1	0.231422	0.0589434	0.501439	1	0.207902	0.302401	0.660062	1	114	T106A	Transmembrane protein 106A	Q96A25	TMEM106A
SeqId.10506.53	-0.0697709	0.252353	0.402117	0.147417	1	0.0986472	0.269885	0.489405	1	0.190946	-0.148242	0.218175	1	0.0157905	0.371339	0.104386	1	114	PGRC2	Membrane-associated progesterone receptor component 2	O15173	PGRMC2
SeqId.10507.166	0.140183	-0.0183069	0.315324	0.477945	1	0.181667	0.0751563	0.64314	1	0.178877	-0.0440757	0.389225	1	0.125539	0.209561	0.690753	1	114	sperm protein 10	Acrosomal protein SP-10	P26436	ACRV1
SeqId.10510.62	0.101066	0.391129	0.218689	0.542661	1	0.251581	0.136821	0.654769	1	0.275848	-0.114878	0.174331	1	0.245025	0.352613	0.652428	1	114	SCIMP	SLP adapter and CSK-interacting membrane protein	Q6UWF3	SCIMP
SeqId.10511.10	-0.165766	-0.310838	-0.53962	0.317094	1	-0.249005	-0.334	0.709404	1	-0.270071	-0.418576	0.572655	1	-0.144271	-0.508188	0.0949976	1	114	Collagen alpha-3(VI)	Collagen alpha-3(VI) chain	P12111	COL6A3
SeqId.10512.13	-0.0719701	0.149262	0.373303	0.269825	1	0.0818775	0.204332	0.64493	1	0.14578	-0.139992	0.33688	1	-0.0205936	0.371057	0.11059	1	114	IL3RB	Cytokine receptor common subunit beta	P32927	CSF2RB
SeqId.10513.13	0.0650775	0.0834078	-0.0370291	0.89018	1	0.101239	-0.0642485	0.468409	1	0.0168704	0.179524	0.528008	1	0.146723	0.0421191	0.618456	1	114	CSEN	Calsenilin	Q9Y2W7	KCNIP3
SeqId.10514.5	-0.0227447	0.0766299	-0.00435354	0.897089	1	0.0197237	0.036838	0.935207	1	0.0250236	-0.0698659	0.689441	1	-0.0461565	0.264442	0.117912	1	114	PGD2 synthase	Prostaglandin-H2 D-isomerase	P41222	PTGDS
SeqId.10521.10	-0.977973	-0.536827	-1.10172	0.0542915	1	-0.918215	-0.876641	0.845613	1	-0.892057	-0.875541	0.945769	1	-0.785049	-0.931524	0.454893	1	114	MXRA8	Matrix-remodeling-associated protein 8	Q9BRK3	MXRA8
SeqId.10527.22	0.16326	0.0192035	0.251307	0.709875	1	0.12993	0.290168	0.498413	1	0.191374	-0.0703015	0.331151	1	0.15487	0.21655	0.779267	1	114	DHX9	ATP-dependent RNA helicase A	Q08211	DHX9
SeqId.10530.8	0.0381784	0.0233165	0.211677	0.77083	1	0.0884636	0.13018	0.866112	1	0.0721688	0.0965853	0.930806	1	0.106369	0.122359	0.943273	1	114	PSB6	Proteasome subunit beta type-6	P28072	PSMB6
SeqId.10531.18	-0.223578	-0.159731	-0.0743419	0.790452	1	-0.146726	-0.200581	0.79509	1	-0.165196	-0.193001	0.904716	1	-0.0186624	-0.24684	0.228653	1	114	RASN	GTPase NRas	P01111	NRAS
SeqId.10534.40	0.040273	-0.0931596	0.149937	0.642873	1	0.0447825	0.061363	0.938962	1	0.0645475	-0.128322	0.431051	1	0.0486416	0.126461	0.697033	1	114	PARP	Poly [ADP-ribose] polymerase 1	P09874	PARP1
SeqId.10535.25	-0.100168	-0.247673	-0.0950559	0.809257	1	-0.0913371	-0.222319	0.582025	1	-0.070972	-0.460326	0.144783	1	-0.180839	-0.153371	0.902267	1	114	CX6A2	Cytochrome c oxidase subunit 6A2, mitochondrial	Q02221	COX6A2
SeqId.10539.30	0.194785	0.184788	0.392731	0.738115	1	0.253858	0.288836	0.892234	1	0.249123	0.19831	0.86225	1	0.255737	0.290809	0.883865	1	114	C99L2	CD99 antigen-like protein 2	Q8TCZ2	CD99L2
SeqId.10546.2	0.195999	0.0665151	0.341198	0.624504	1	0.242677	0.138446	0.656764	1	0.267805	-0.142501	0.122496	1	0.286017	0.160812	0.566519	1	114	TSEAR	Thrombospondin-type laminin G domain and EAR repeat-containing protein	Q8WU66	TSPEAR
SeqId.10550.37	0.0825441	0.118034	0.154839	0.960418	1	0.113203	0.181706	0.776887	1	0.179491	-0.221733	0.140986	1	0.142496	0.137883	0.983585	1	114	BMP RIB	Bone morphogenetic protein receptor type-1B	O00238	BMPR1B
SeqId.10551.7	0.0665203	0.276807	0.286706	0.518927	1	0.156924	0.225441	0.758313	1	0.13518	0.374592	0.332986	1	0.14205	0.19833	0.795716	1	114	LAT	Linker for activation of T-cells family member 1	O43561	LAT
SeqId.10552.88	0.153754	0.174669	0.347657	0.654995	1	0.233993	0.168069	0.74849	1	0.190972	0.280851	0.696832	1	0.215222	0.232502	0.924569	1	114	NKG2F	NKG2-F type II integral membrane protein	O43908	KLRC4
SeqId.10553.8	0.254909	0.161701	0.388022	0.67376	1	0.283622	0.248462	0.869856	1	0.277761	0.188249	0.710385	1	0.228684	0.47993	0.207937	1	114	TOIP2	Torsin-1A-interacting protein 2	Q8NFQ8	TOR1AIP2
SeqId.10554.23	-0.0926551	-0.409598	-0.395225	0.282551	1	-0.245505	-0.170985	0.740591	1	-0.244616	-0.285699	0.873592	1	-0.228523	-0.344779	0.58533	1	114	BGAL	Beta-galactosidase	P16278	GLB1
SeqId.10557.6	-0.18679	-0.0992786	-0.128728	0.919424	1	-0.17917	0.0141167	0.373868	1	-0.145877	-0.164194	0.940557	1	-0.14999	0.0125096	0.434988	1	114	TEX29	Testis-expressed sequence 29 protein	Q8N6K0	TEX29
SeqId.10558.26	-0.499196	-0.421662	-0.262881	0.684659	1	-0.431179	-0.334684	0.708003	1	-0.357828	-0.719674	0.208032	1	-0.354089	-0.320383	0.893835	1	114	PCDH9	Protocadherin-9	Q9HC56	PCDH9
SeqId.10560.1	0.335359	0.385041	0.281509	0.941687	1	0.326206	0.417819	0.715364	1	0.362771	0.206772	0.578917	1	0.412322	0.338245	0.750394	1	114	ITM2C	Integral membrane protein 2C	Q9NQX7	ITM2C
SeqId.10561.5	0.0592536	-0.0862057	0.133197	0.7094	1	0.0415435	0.118306	0.734472	1	0.0692021	-0.109943	0.487291	1	0.109022	0.0771568	0.880667	1	114	PGRP-I-alpha	Peptidoglycan recognition protein 3	Q96LB9	PGLYRP3
SeqId.10562.42	0.189781	0.221611	0.0806227	0.841515	1	0.246442	-0.00272413	0.238586	1	0.201104	0.0325118	0.480846	1	0.214863	0.304895	0.653521	1	114	NETO2	Neuropilin and tolloid-like protein 2	Q8NC67	NETO2
SeqId.10563.13	0.0288293	0.0860244	0.365739	0.432847	1	0.123803	0.220906	0.695872	1	0.181763	-0.13728	0.255866	1	0.084483	0.23207	0.516849	1	114	LYSM3	LysM and putative peptidoglycan-binding domain-containing protein 3	Q7Z3D4	LYSMD3
SeqId.10565.19	-0.0880155	0.185742	-0.312899	0.217121	1	-0.0210881	-0.224607	0.404603	1	-0.0084153	-0.356629	0.198691	1	0.0342354	-0.26002	0.209183	1	114	SLIK3	SLIT and NTRK-like protein 3	O94933	SLITRK3
SeqId.10569.28	0.0805783	0.0615953	0.0082551	0.964125	1	0.0130214	0.274739	0.299265	1	0.0325671	0.177955	0.609332	1	0.0725221	0.205058	0.574034	1	114	MFAP2	Microfibrillar-associated protein 2	P55001	MFAP2
SeqId.10571.14	-0.094183	0.138922	0.201752	0.435265	1	0.0773813	-0.000857583	0.746208	1	0.0856503	-0.172769	0.343088	1	0.0273324	0.11877	0.685627	1	114	MGAT1	Alpha-1,3-mannosyl-glycoprotein 2-beta-N-acetylglucosaminyltransferase	P26572	MGAT1
SeqId.10572.65	0.139809	0.123559	0.177337	0.983096	1	0.142313	0.247206	0.672097	1	0.206343	-0.148876	0.20632	1	0.28763	0.0179393	0.263378	1	114	CST8	Cystatin-8	O60676	CST8
SeqId.10574.10	0.413343	0.526324	0.687567	0.490701	1	0.47275	0.666082	0.378521	1	0.457422	0.762998	0.211509	1	0.553922	0.626584	0.731685	1	114	b2-Microglobulin	Beta-2-microglobulin	P61769	B2M
SeqId.10575.31	0.0769332	0.326562	0.33259	0.473216	1	0.145379	0.493144	0.145071	1	0.195617	0.258028	0.818839	1	0.23812	0.263251	0.908128	1	114	PUF60	Poly(U)-binding-splicing factor PUF60	Q9UHX1	PUF60
SeqId.10580.14	0.167712	0.063974	0.1024	0.906373	1	0.157094	0.105859	0.827001	1	0.166145	-0.0770759	0.360772	1	0.189983	0.204639	0.945866	1	114	SFTA2	Surfactant-associated protein 2	Q6UW10	SFTA2
SeqId.10582.36	0.0322146	-0.13908	0.0263066	0.742126	1	0.0129903	-0.0137819	0.905147	1	0.0421866	-0.28893	0.195183	1	0.00177732	-0.0140272	0.938818	1	114	SG196	Protein O-mannose kinase	Q9H5K3	POMK
SeqId.10583.1	0.0439253	-0.0891375	0.24836	0.471432	1	0.112072	-0.0981396	0.370326	1	0.165619	-0.45416	0.01642	1	-0.0150828	0.163914	0.411773	1	114	TM108	Transmembrane protein 108	Q6UXF1	TMEM108
SeqId.10584.7	-0.192244	-0.103074	-0.0929058	0.888826	1	-0.0541294	-0.418493	0.110752	1	-0.112561	-0.293454	0.478691	1	0.0448783	-0.378978	0.053622	1	114	NDUS4	NADH dehydrogenase [ubiquinone] iron-sulfur protein 4, mitochondrial	O43181	NDUFS4
SeqId.10588.39	0.0250273	0.00400741	0.692907	0.0330251	1	0.255763	0.0319479	0.392647	1	0.23908	-0.0892733	0.267198	1	0.409834	0.160681	0.310625	1	114	SIAT9	Lactosylceramide alpha-2,3-sialyltransferase	Q9UNP4	ST3GAL5
SeqId.10589.7	0.23151	0.116756	0.485397	0.314032	1	0.254208	0.308244	0.798024	1	0.219908	0.464191	0.297651	1	0.264734	0.471673	0.269533	1	114	RET1L	Retinoic acid early transcript 1L protein	Q5VY80	RAET1L
SeqId.10600.24	0.145886	0.0648656	-0.280974	0.245148	1	0.0563112	-0.0311823	0.720508	1	0.0677738	-0.206267	0.318015	1	0.179035	-0.00939569	0.391908	1	114	CLGN	Calmegin	O14967	CLGN
SeqId.10603.1	-0.278888	0.0303288	-0.148245	0.534548	1	-0.125152	-0.219636	0.727411	1	-0.18821	-0.0474213	0.643662	1	0.0282467	-0.279126	0.212102	1	114	HIS3	Histatin-3	P15516	HTN3
SeqId.10605.22	0.139028	0.108329	0.252005	0.853895	1	0.163917	0.21364	0.826443	1	0.183952	0.0362207	0.564155	1	0.113417	0.379703	0.207002	1	114	APMAP	Adipocyte plasma membrane-associated protein	Q9HDC9	APMAP
SeqId.10606.34	0.382137	0.459861	0.676327	0.3193	1	0.487848	0.489342	0.993535	1	0.52557	0.233169	0.158227	1	0.271927	0.805143	0.00255588	1	114	TOIP1	Torsin-1A-interacting protein 1	Q5JTV8	TOR1AIP1
SeqId.10608.9	0.0443185	0.0673657	0.0933222	0.978433	1	0.0906052	0.0506565	0.857165	1	0.0565927	0.0903441	0.893334	1	0.0920633	0.209482	0.570806	1	114	HIS1	Histatin-1	P15515	HTN1
SeqId.10612.18	0.224254	0.315458	0.118586	0.814294	1	0.202579	0.32939	0.624732	1	0.213552	0.26852	0.849388	1	0.131308	0.511349	0.111531	1	114	PLOD3	Procollagen-lysine,2-oxoglutarate 5-dioxygenase 3	O60568	PLOD3
SeqId.10613.33	0.14841	0.213266	0.449903	0.54606	1	0.210365	0.367214	0.551569	1	0.28599	0.0175211	0.360138	1	0.182396	0.416162	0.328837	1	114	CASC4	Protein CASC4	Q6P4E1	CASC4
SeqId.10615.18	-0.519158	-0.488907	-0.0897622	0.203437	1	-0.392006	-0.402645	0.964488	1	-0.330908	-0.765305	0.102423	1	-0.392131	-0.446179	0.808105	1	114	MYP0	Myelin protein P0	P25189	MPZ
SeqId.10616.67	-0.0394427	-0.125125	0.407481	0.200812	1	0.0533306	0.121663	0.801038	1	0.0569568	-0.00445495	0.841824	1	0.196503	0.10221	0.70709	1	114	PDXL2	Podocalyxin-like protein 2	Q9NZ53	PODXL2
SeqId.10618.190	-0.103899	-0.116791	0.0883442	0.682847	1	-0.0359446	-0.0527031	0.940491	1	-0.042201	-0.147807	0.679298	1	-0.0547337	0.0156603	0.73752	1	114	megalin	Low-density lipoprotein receptor-related protein 2	P98164	LRP2
SeqId.10620.21	-0.237614	0.0323176	-0.136833	0.420064	1	-0.152017	-0.101814	0.804595	1	-0.123863	-0.218442	0.674973	1	0.0605832	-0.28522	0.0684712	1	114	PSP-94	Beta-microseminoprotein	P08118	MSMB
SeqId.10621.26	0.030272	-0.207526	0.0906879	0.42003	1	-0.0316585	0.0515392	0.69252	1	-0.0210072	-0.0101565	0.963136	1	-0.0251797	0.155986	0.335622	1	114	PRR16	Protein Largen	Q569H4	PRR16
SeqId.10623.19	0.165685	0.18205	0.35585	0.752389	1	0.193276	0.363217	0.489541	1	0.262843	-0.00421863	0.334784	1	0.279215	0.264759	0.949571	1	114	MUC1	Mucin-1	P15941	MUC1
SeqId.10624.45	0.0295461	0.207139	0.456452	0.301608	1	0.224012	0.114336	0.675983	1	0.232914	-0.0635165	0.314216	1	0.131909	0.30111	0.483763	1	114	ISK13	Serine protease inhibitor Kazal-type 13	Q1W4C9	SPINK13
SeqId.10627.87	0.221347	0.255195	0.308194	0.941842	1	0.226	0.354694	0.590886	1	0.237236	0.319926	0.756434	1	0.253399	0.476319	0.321588	1	114	APLP2	Amyloid-like protein 2	Q06481	APLP2
SeqId.10630.5	-0.181982	0.150186	0.00464487	0.461108	1	-0.0505874	0.00219636	0.844547	1	-0.0296684	-0.129333	0.739871	1	-0.000736433	-0.0533743	0.836874	1	114	HTAI2	Oxidoreductase HTATIP2	Q9BUP3	HTATIP2
SeqId.10637.50	-0.237666	0.0604919	0.115558	0.340336	1	-0.0779987	0.00215968	0.760443	1	-0.00550064	-0.383793	0.196787	1	0.0182672	0.0128032	0.982107	1	114	K1324	UPF0577 protein KIAA1324	Q6UXG2	KIAA1324
SeqId.10638.1	0.0617167	0.145528	0.38754	0.494082	1	0.183298	0.161573	0.93371	1	0.187181	0.0518222	0.643874	1	0.23279	0.260169	0.911626	1	114	TINF2	TERF1-interacting nuclear factor 2	Q9BSI4	TINF2
SeqId.10643.16	0.149899	0.0199129	0.187117	0.828079	1	0.154268	0.116075	0.876268	1	0.169793	-0.0939713	0.342692	1	0.3153	0.0693852	0.270138	1	114	NOE3	Noelin-3	Q96PB7	OLFM3
SeqId.10647.18	0.21798	0.29406	0.328261	0.883989	1	0.293917	0.228412	0.771463	1	0.260545	0.288113	0.913286	1	0.319	0.381794	0.767234	1	114	ASCC1	Activating signal cointegrator 1 complex subunit 1	Q8N9N2	ASCC1
SeqId.10663.42	0.127638	0.0683121	0.519347	0.242123	1	0.265001	0.0752683	0.449433	1	0.240279	0.0490291	0.496276	1	0.205314	0.3026	0.679086	1	114	INSI1	Insulin-induced gene 1 protein	O15503	INSIG1
SeqId.10666.7	-0.16643	-0.0234894	0.0465358	0.678254	1	-0.117533	0.129031	0.309316	1	-0.0846257	-0.0352895	0.857079	1	0.0264173	-0.124066	0.510973	1	114	GNPTG	N-acetylglucosamine-1-phosphotransferase subunit gamma	Q9UJJ9	GNPTG
SeqId.10667.78	0.0986693	0.0473081	0.20243	0.868344	1	0.135159	0.10273	0.896322	1	0.124166	0.043216	0.772867	1	0.173917	0.232355	0.796021	1	114	CA185	Uncharacterized protein C1orf185	Q5T7R7	C1orf185
SeqId.10668.5	0.199066	0.0411373	0.44334	0.259022	1	0.243475	0.147055	0.645254	1	0.272641	-0.0532232	0.160644	1	0.084185	0.536228	0.0193286	1	114	STX4	Syntaxin-4	Q12846	STX4
SeqId.10672.75	-0.4335	-0.14183	-0.578812	0.170834	1	-0.408766	-0.263141	0.470246	1	-0.414954	-0.272939	0.533835	1	-0.162281	-0.53255	0.0479429	1	114	SP-B	Pulmonary surfactant-associated protein B	P07988	SFTPB
SeqId.10675.223	0.147408	-0.0598622	0.265691	0.523175	1	0.131239	0.179867	0.841526	1	0.18004	-0.163265	0.213476	1	0.272376	0.0694277	0.378116	1	114	TMX2	Thioredoxin-related transmembrane protein 2	Q9Y320	TMX2
SeqId.10677.9	0.14822	0.167687	0.37744	0.646564	1	0.192736	0.342235	0.531271	1	0.26669	-0.0634294	0.220603	1	0.354217	0.127527	0.316328	1	114	NDUB4	NADH dehydrogenase [ubiquinone] 1 beta subcomplex subunit 4	O95168	NDUFB4
SeqId.10693.43	-0.0950181	-0.0978148	-0.0834864	0.997929	1	-0.0484994	-0.162278	0.565129	1	-0.0609819	-0.24488	0.412901	1	-0.0850144	0.0210369	0.567392	1	114	KLRG2	Killer cell lectin-like receptor subfamily G member 2	A4D1S0	KLRG2
SeqId.10695.12	0.215425	0.221163	0.339062	0.874589	1	0.167246	0.472488	0.19873	1	0.228466	0.335467	0.687155	1	0.146521	0.380589	0.258173	1	114	WF10B	Protein WFDC10B	Q8IUB3	WFDC10B
SeqId.10699.52	-0.0145786	0.0879777	0.071341	0.886736	1	0.0894772	-0.0675687	0.487068	1	0.0446749	-0.016783	0.810365	1	0.0323889	0.243533	0.309551	1	114	LRP1	Prolow-density lipoprotein receptor-related protein 1	Q07954	LRP1
SeqId.10700.10	0.0117189	0.143665	0.552489	0.0728125	1	0.281584	-0.122992	0.0745772	1	0.209905	0.0319307	0.484245	1	0.312599	0.162303	0.464616	1	114	IGS11	Immunoglobulin superfamily member 11	Q5DX21	IGSF11
SeqId.10702.1	-0.187189	0.115406	0.0322815	0.361846	1	-0.0167623	-0.0999791	0.707412	1	-0.0347442	-0.135021	0.688334	1	0.00176113	-0.0934769	0.640035	1	114	COSA1	Collagen alpha-1(XXVIII) chain	Q2UY09	COL28A1
SeqId.10703.203	0.127343	0.0704126	0.127662	0.968967	1	0.134435	0.105818	0.903387	1	0.14663	-0.052065	0.453447	1	0.11242	0.219533	0.623295	1	114	SDS3	Sin3 histone deacetylase corepressor complex component SDS3	Q9H7L9	SUDS3
SeqId.10704.91	0.356619	0.364952	0.486694	0.851419	1	0.370142	0.44501	0.742854	1	0.346079	0.601708	0.312883	1	0.403007	0.595165	0.33923	1	114	LRMP	Lymphoid-restricted membrane protein	Q12912	LRMP
SeqId.10705.14	-0.0386598	0.178195	0.0896541	0.674099	1	0.0415844	0.134331	0.706563	1	0.0867554	-0.118618	0.456235	1	-0.0521788	0.280941	0.132371	1	114	SIA7C	Alpha-N-acetylgalactosaminide alpha-2,6-sialyltransferase 3	Q8NDV1	ST6GALNAC3
SeqId.10708.3	0.0681102	-0.109018	0.15144	0.640474	1	0.0921723	-0.0529365	0.545301	1	0.120658	-0.339379	0.0873157	1	0.0664935	0.148083	0.700873	1	114	GON2	Progonadoliberin-2	O43555	GNRH2
SeqId.10710.23	0.111412	0.154558	0.223059	0.910496	1	0.177758	0.115867	0.800164	1	0.193714	-0.0563383	0.36058	1	0.130343	0.287902	0.488109	1	114	ZPBP2	Zona pellucida-binding protein 2	Q6X784	ZPBP2
SeqId.10713.151	0.031584	0.0825721	0.403582	0.377982	1	0.126534	0.226636	0.699193	1	0.160667	0.0182696	0.623965	1	0.10848	0.327873	0.364998	1	114	CLM7	CMRF35-like molecule 7	A8K4G0	CD300LB
SeqId.10714.7	-0.685747	-0.364136	-0.470187	0.389474	1	-0.473416	-0.776214	0.21256	1	-0.531655	-0.617404	0.751658	1	-0.314803	-0.544135	0.315453	1	114	ACE	Angiotensin-converting enzyme	P12821	ACE
SeqId.10716.35	0.120299	0.138215	0.10743	0.994282	1	0.0436513	0.45008	0.0915631	1	0.0833492	0.305561	0.416168	1	0.0557111	0.281498	0.305655	1	114	PSMD5	26S proteasome non-ATPase regulatory subunit 5	Q16401	PSMD5
SeqId.10722.13	0.158665	0.183967	0.20256	0.973786	1	0.207137	0.118721	0.635377	1	0.137635	0.359228	0.288081	1	0.133526	0.310074	0.333456	1	114	KSYK	Tyrosine-protein kinase SYK	P43405	SYK
SeqId.10731.10	0.035908	0.03123	0.194464	0.797531	1	0.127328	-0.0373266	0.491668	1	0.0590274	0.140818	0.761456	1	0.0445362	0.320967	0.213739	1	114	HS3S5	Heparan sulfate glucosamine 3-O-sulfotransferase 5	Q8IZT8	HS3ST5
SeqId.10734.339	0.157874	-0.0236422	0.0566426	0.698364	1	0.0868389	0.163881	0.714069	1	0.136215	-0.16232	0.212484	1	0.158905	0.0267369	0.496446	1	114	G3ST2	Galactose-3-O-sulfotransferase 2	Q9H3Q3	GAL3ST2
SeqId.10737.96	0.232824	0.00715295	0.334486	0.389349	1	0.208655	0.235069	0.898512	1	0.266062	-0.132519	0.088169	1	0.273136	0.256679	0.930502	1	114	Serpin B1	Leukocyte elastase inhibitor	P30740	SERPINB1
SeqId.10748.216	-0.272171	-0.337209	0.231084	0.115894	1	-0.122998	-0.226895	0.686847	1	-0.145869	-0.268359	0.674009	1	-0.117952	-0.183701	0.783548	1	114	PCDB2	Protocadherin beta-2	Q9Y5E7	PCDHB2
SeqId.10752.8	-0.271391	-0.167066	0.0661193	0.292633	1	-0.156121	-0.102416	0.790513	1	-0.159442	-0.168927	0.967059	1	0.037433	-0.37009	0.0336725	1	114	CDYL2	Chromodomain Y-like protein 2	Q8N8U2	CDYL2
SeqId.10753.31	-0.252524	0.103466	0.229536	0.0986082	1	-0.0559874	-0.0218231	0.884623	1	0.0358805	-0.395778	0.0984101	1	0.0216429	-0.099871	0.578837	1	114	ADAM7	Disintegrin and metalloproteinase domain-containing protein 7	Q9H2U9	ADAM7
SeqId.10754.113	0.333504	0.315946	0.411246	0.932935	1	0.340678	0.385886	0.846565	1	0.352544	0.324689	0.914664	1	0.332676	0.333132	0.998289	1	114	Prokineticin-2	Prokineticin-2	Q9HC23	PROK2
SeqId.10756.34	-0.0124594	-0.130514	0.271255	0.354103	1	0.0470888	0.014273	0.892219	1	0.0839272	-0.25608	0.209731	1	-0.0722301	0.19311	0.226173	1	114	UCN3	Urocortin-3	Q969E3	UCN3
SeqId.10758.2	-0.00223035	-0.261306	0.00439886	0.523802	1	-0.0852263	0.0519209	0.564856	1	-0.0485754	-0.174377	0.640138	1	0.052818	-0.147139	0.373972	1	114	KERA	Keratocan	O60938	KERA
SeqId.10760.107	-0.0550806	-0.0692494	-0.0781152	0.994427	1	-0.118005	0.174318	0.170866	1	-0.0769997	-0.00517478	0.766542	1	0.029413	-0.23972	0.192471	1	114	GRIA4	Glutamate receptor 4	P48058	GRIA4
SeqId.10761.5	0.106172	0.138158	0.402071	0.500535	1	0.175527	0.293173	0.630611	1	0.20806	0.0860426	0.657905	1	0.139947	0.413162	0.220319	1	114	TMED2	Transmembrane emp24 domain-containing protein 2	Q15363	TMED2
SeqId.10762.2	-0.0120815	0.105545	0.202374	0.672947	1	0.088265	0.0355756	0.823639	1	0.0742121	0.060583	0.958683	1	0.154423	0.0229217	0.555537	1	114	KLRG2	Killer cell lectin-like receptor subfamily G member 2	A4D1S0	KLRG2
SeqId.10767.52	0.000848474	0.123716	0.108799	0.84059	1	0.00674804	0.311332	0.182538	1	0.0209712	0.246841	0.383849	1	0.0796321	0.139074	0.782648	1	114	GPR64	G-protein coupled receptor 64	Q8IZP9	GPR64
SeqId.10772.21	0.0558459	0.0377796	0.124885	0.948532	1	0.0417398	0.19908	0.513062	1	0.0823724	-0.00150362	0.755447	1	0.0345059	0.231464	0.387917	1	114	CGAT2	Chondroitin sulfate N-acetylgalactosaminyltransferase 2	Q8N6G5	CSGALNACT2
SeqId.10781.19	0.170437	0.177161	0.383331	0.593766	1	0.225588	0.255175	0.887473	1	0.208382	0.29867	0.698989	1	0.161968	0.484558	0.0808305	1	114	CLC4G	C-type lectin domain family 4 member G	Q6UXB4	CLEC4G
SeqId.10785.8	-0.0534975	0.0433248	0.0130994	0.903025	1	0.0420883	-0.123016	0.454321	1	-0.00660421	-0.0329305	0.915627	1	-0.0224573	0.202361	0.283581	1	114	LRC52	Leucine-rich repeat-containing protein 52	Q8N7C0	LRRC52
SeqId.10798.4	0.178458	0.159593	0.0746545	0.908101	1	0.159174	0.18511	0.908229	1	0.166385	0.0612415	0.679159	1	0.118616	0.238878	0.541235	1	114	CLM2	CMRF35-like molecule 2	Q496F6	CD300E
SeqId.10800.15	0.462899	0.30753	0.315626	0.688152	1	0.427924	0.293772	0.515004	1	0.361631	0.496916	0.558074	1	0.261755	0.692573	0.0223577	1	114	Collagen-binding protein	Serpin H1	P50454	SERPINH1
SeqId.10809.14	0.263103	0.136033	0.029895	0.656441	1	0.195034	0.16645	0.907648	1	0.210374	-0.0098845	0.426381	1	0.219777	0.246523	0.904907	1	114	KLRB1	Killer cell lectin-like receptor subfamily B member 1	Q12918	KLRB1
SeqId.10814.7	0.180841	0.0495877	0.246076	0.786402	1	0.180691	0.204595	0.921199	1	0.224737	-0.139778	0.186067	1	0.267914	0.14696	0.587814	1	114	CD1A	T-cell surface glycoprotein CD1a	P06126	CD1A
SeqId.10815.2	0.39566	0.275205	0.519215	0.678945	1	0.407562	0.395402	0.958508	1	0.413328	0.298011	0.659227	1	0.324319	0.532552	0.297501	1	114	HABP4	Intracellular hyaluronan-binding protein 4	Q5JVS0	HABP4
SeqId.10816.150	-0.169919	-0.171213	-0.137114	0.987934	1	-0.227471	0.0936883	0.134279	1	-0.152597	-0.20828	0.817539	1	-0.225399	-0.0475926	0.35183	1	114	PILRA isoform FDF03-M14	Paired immunoglobulin-like type 2 receptor alpha isoform FDF03-M14	Q9UKJ1	PILRA
SeqId.10817.26	0.149251	0.0163606	0.177444	0.818623	1	0.124278	0.206223	0.725797	1	0.172525	-0.127809	0.259597	1	0.260061	0.0231052	0.278921	1	114	TO20L	TOMM20-like protein 1	Q6UXN7	TOMM20L
SeqId.10818.36	-0.130097	-0.220609	-0.060991	0.838056	1	-0.164663	0.0171739	0.420878	1	-0.159365	-0.0346167	0.624684	1	-0.0705546	-0.0555607	0.943838	1	114	ASM	Sphingomyelin phosphodiesterase	P17405	SMPD1
SeqId.10825.12	-0.199156	0.043747	0.012959	0.549577	1	-0.0245676	-0.190271	0.498193	1	-0.0857754	-0.0642518	0.93796	1	-0.114933	0.0504921	0.456585	1	114	VSI10	V-set and immunoglobulin domain-containing protein 10	Q8N0Z9	VSIG10
SeqId.10827.67	0.0876168	0.281724	0.146754	0.738866	1	0.133454	0.287436	0.527502	1	0.152825	0.161538	0.974661	1	0.0772125	0.370631	0.197506	1	114	LIGO3	Leucine-rich repeat and immunoglobulin-like domain-containing nogo receptor-interacting protein 3	P0C6S8	LINGO3
SeqId.10830.5	0.178839	0.379698	0.264851	0.753784	1	0.269575	0.273752	0.987256	1	0.281813	0.121463	0.585363	1	0.135318	0.443082	0.190102	1	114	K0494	EF-hand calcium-binding domain-containing protein 14	O75071	EFCAB14
SeqId.10832.24	-0.774906	-0.54276	-0.772256	0.623838	1	-0.69723	-0.793466	0.700023	1	-0.663367	-0.941179	0.317735	1	-0.479606	-0.795704	0.181897	1	114	B4GT6	Beta-1,4-galactosyltransferase 6	Q9UBX8	B4GALT6
SeqId.10833.64	-0.835235	-0.439823	-0.718267	0.364686	1	-0.718934	-0.599919	0.665521	1	-0.675477	-0.817441	0.643869	1	-0.518404	-0.722722	0.447555	1	114	HHIP	Hedgehog-interacting protein	Q96QV1	HHIP
SeqId.10835.25	0.0564678	-0.0230777	-0.090025	0.829705	1	-0.023145	0.17567	0.381244	1	-0.045977	0.214695	0.31716	1	-0.0399945	0.160561	0.329315	1	114	A4GCT	Alpha-1,4-N-acetylglucosaminyltransferase	Q9UNA3	A4GNT
SeqId.10842.7	0.192548	0.110469	0.212854	0.929874	1	0.173997	0.264432	0.712467	1	0.186022	0.124749	0.825564	1	0.256304	0.221218	0.876522	1	114	GCNT4	Beta-1,3-galactosyl-O-glycosyl-glycoprotein beta-1,6-N-acetylglucosaminyltransferase 4	Q9P109	GCNT4
SeqId.10847.1	0.248434	0.237763	0.512089	0.562015	1	0.316452	0.387658	0.77371	1	0.371703	0.0154834	0.205562	1	0.382234	0.360363	0.923488	1	114	SIG15	Sialic acid-binding Ig-like lectin 15	Q6ZMC9	SIGLEC15
SeqId.10848.137	0.170576	0.137434	0.303013	0.861185	1	0.21381	0.214813	0.997042	1	0.248323	-0.064679	0.304615	1	0.212204	0.296993	0.72907	1	114	BTNL3	Butyrophilin-like protein 3	Q6UXE8	BTNL3
SeqId.10851.77	0.790944	0.577524	0.573027	0.5956	1	0.685892	0.725952	0.871981	1	0.696094	0.605598	0.745846	1	0.474318	0.937388	0.0475054	1	114	IL27B	Interleukin-27 subunit beta	Q14213	EBI3
SeqId.10852.114	0.171113	0.210039	0.274252	0.863109	1	0.20808	0.231249	0.898094	1	0.182881	0.319944	0.496913	1	0.191338	0.278819	0.606076	1	114	HNRDL	Heterogeneous nuclear ribonucleoprotein D-like	O14979	HNRNPDL
SeqId.10866.60	-0.0923686	-0.130788	0.190196	0.41063	1	-0.059596	0.140848	0.366351	1	-0.0709679	0.142018	0.400708	1	-0.166198	0.1828	0.0930811	1	114	P4R3A	Serine/threonine-protein phosphatase 4 regulatory subunit 3A	Q6IN85	SMEK1
SeqId.10876.300	0.0703181	0.198815	0.282588	0.68896	1	0.14712	0.267558	0.617126	1	0.160188	0.139785	0.940361	1	0.188865	0.282398	0.664241	1	114	BRAT1	BRCA1-associated ATM activator 1	Q6PJG6	BRAT1
SeqId.10880.38	0.065457	0.205377	0.0584481	0.712506	1	0.157544	-0.0293847	0.297277	1	0.0595756	0.300458	0.232335	1	0.0075858	0.285841	0.107438	1	114	F163B	Protein FAM163B	P0C2L3	FAM163B
SeqId.10882.12	0.186338	0.135356	0.314752	0.82374	1	0.168462	0.399864	0.350577	1	0.239073	0.0366047	0.47055	1	0.173629	0.371992	0.384802	1	114	Desmocollin-1	Desmocollin-1	Q08554	DSC1
SeqId.10885.36	0.125762	0.250193	0.320554	0.681848	1	0.246577	0.13142	0.604355	1	0.226752	0.111634	0.64434	1	0.25598	0.302282	0.816959	1	114	CF089	Bombesin receptor-activated protein C6orf89	Q6UWU4	C6orf89
SeqId.10889.2	0.284451	0.0872613	0.352096	0.563106	1	0.295081	0.168577	0.565662	1	0.287837	0.0574226	0.354467	1	0.0823587	0.456188	0.0640346	1	114	MRAP2	Melanocortin-2 receptor accessory protein 2	Q96G30	MRAP2
SeqId.10890.135	0.199854	0.0185998	0.231971	0.716121	1	0.163233	0.2145	0.835459	1	0.205272	-0.0618615	0.335504	1	0.195861	0.262504	0.76977	1	114	LCTL	Lactase-like protein	Q6UWM7	LCTL
SeqId.10892.8	0.0618965	0.0276932	0.220416	0.768081	1	0.0716345	0.228745	0.512138	1	0.119759	-0.0440369	0.544912	1	0.131238	0.137191	0.978949	1	114	OSMR	Oncostatin-M-specific receptor subunit beta	Q99650	OSMR
SeqId.10895.28	-0.204396	-0.354401	0.0397492	0.422321	1	-0.0932398	-0.381599	0.249222	1	-0.187346	-0.176085	0.968609	1	-0.179654	-0.0766763	0.657102	1	114	TM11B	Transmembrane protease serine 11B	Q86T26	TMPRSS11B
SeqId.10900.272	0.0762925	0.0935974	0.459833	0.130534	1	0.198455	0.146559	0.784562	1	0.164683	0.220217	0.794661	1	0.183107	0.210371	0.878348	1	114	STMN2	Stathmin-2	Q93045	STMN2
SeqId.10902.53	-0.298126	-0.105102	-0.36844	0.609192	1	-0.27873	-0.147415	0.57727	1	-0.257914	-0.288386	0.908577	1	-0.037151	-0.374798	0.113609	1	114	APRV1	Retroviral-like aspartic protease 1	Q53RT3	ASPRV1
SeqId.10903.50	0.338301	-0.0412934	0.528652	0.0693685	1	0.347838	0.101978	0.258419	1	0.355117	-0.0634532	0.0833375	1	0.0598651	0.65599	0.00332703	1	114	STX8	Syntaxin-8	Q9UNK0	STX8
SeqId.10907.116	-0.80911	-0.709593	-0.790306	0.888487	1	-0.800935	-0.675571	0.539209	1	-0.748341	-0.917186	0.458093	1	-0.606364	-0.844947	0.199627	1	114	NTRI	Neurotrimin	Q9P121	NTM
SeqId.10908.2	-0.0140148	0.0278408	0.469284	0.198538	1	0.137371	0.103544	0.898567	1	0.169806	-0.145669	0.287768	1	0.103813	0.296707	0.414522	1	114	GLT13	Polypeptide N-acetylgalactosaminyltransferase 13	Q8IUC8	GALNT13
SeqId.10910.6	0.050251	0.0638221	-0.146187	0.656319	1	-0.00205397	0.116021	0.589011	1	0.0160791	-0.0414104	0.817225	1	0.0550973	-0.12628	0.34415	1	114	CEAM4	Carcinoembryonic antigen-related cell adhesion molecule 4	O75871	CEACAM4
SeqId.10916.44	-0.485159	-0.327146	-0.390107	0.792423	1	-0.450441	-0.269784	0.439879	1	-0.46305	-0.212187	0.337803	1	-0.343918	-0.306489	0.870532	1	114	PLA2R	Secretory phospholipase A2 receptor	Q13018	PLA2R1
SeqId.10917.40	-0.117353	-0.0253607	-0.0608242	0.936775	1	-0.0710938	-0.029276	0.870444	1	-0.0294016	-0.313394	0.324539	1	-0.0238828	-0.0455752	0.926478	1	114	GBGT2	Guanine nucleotide-binding protein G(I)/G(S)/G(O) subunit gamma-T2	O14610	GNGT2
SeqId.10924.258	-0.151806	-0.0600828	0.0705858	0.660069	1	-0.0566444	-0.0723589	0.946025	1	-0.0404601	-0.227178	0.472541	1	0.0203656	-0.0683076	0.666008	1	114	NEUFC	Neuferricin	Q8WUJ1	CYB5D2
SeqId.10933.107	0.205628	0.236677	0.487965	0.551272	1	0.294034	0.329855	0.886242	1	0.312582	0.140996	0.544413	1	0.308002	0.412118	0.647826	1	114	CABP8	Calcium-binding protein 8	Q9BXU9	CALN1
SeqId.10938.13	0.12998	0.0942905	0.334589	0.649715	1	0.167709	0.256975	0.706471	1	0.156107	0.237011	0.7629	1	0.265837	0.227276	0.858946	1	114	sLFA-3	Lymphocyte function-associated antigen 3	P19256	CD58
SeqId.10939.16	0.11372	0.152832	0.282904	0.802846	1	0.17074	0.234205	0.791798	1	0.200604	-0.00149774	0.458118	1	0.131867	0.363793	0.307905	1	114	PKHA4	Pleckstrin homology domain-containing family A member 4	Q9H4M7	PLEKHA4
SeqId.10940.25	-0.194777	0.0934882	0.292359	0.176156	1	0.00117466	0.0774533	0.767301	1	0.0680826	-0.314558	0.186041	1	0.0199346	0.0286184	0.970857	1	114	SRCA	Sarcalumenin	Q86TD4	SRL
SeqId.10945.11	0.21165	-0.117883	0.303268	0.260598	1	0.185866	0.100721	0.714767	1	0.18613	-0.0496427	0.372415	1	0.0842842	0.352251	0.210752	1	114	Syntaxin-6	Syntaxin-6	O43752	STX6
SeqId.10948.14	0.308994	0.464579	0.41004	0.770497	1	0.408936	0.332761	0.728124	1	0.429388	0.119746	0.208539	1	0.107514	0.850982	0.000258987	1	114	PLD3	Phospholipase D3	Q8IV08	PLD3
SeqId.10949.59	0.0284476	0.0793253	0.217013	0.757732	1	0.119608	0.0676891	0.827282	1	0.0981362	0.0402788	0.829977	1	0.00736666	0.147851	0.509577	1	114	RLA2	60S acidic ribosomal protein P2	P05387	RPLP2
SeqId.10953.14	-0.16365	0.0519983	0.072614	0.610996	1	-0.0231509	-0.0499789	0.919751	1	0.0384028	-0.458377	0.0958042	1	0.0944301	-0.134347	0.357741	1	114	CLC2A	C-type lectin domain family 2 member A	Q6UVW9	CLEC2A
SeqId.10955.4	0.100795	0.124193	0.403449	0.513707	1	0.179559	0.262334	0.74728	1	0.232166	-0.0632321	0.306934	1	0.247102	0.179836	0.775253	1	114	CLC10	C-type lectin domain family 10 member A	Q8IUN9	CLEC10A
SeqId.10956.82	-0.0350813	0.0684377	0.0816875	0.815158	1	0.0586549	-0.0215433	0.687452	1	0.0103664	0.0729727	0.782696	1	0.0232484	0.0833732	0.745652	1	114	GCSH	Glycine cleavage system H protein, mitochondrial	P23434	GCSH
SeqId.10959.125	0.121333	0.168361	0.476202	0.354411	1	0.194188	0.341162	0.541537	1	0.265105	0.0081235	0.338166	1	0.184007	0.424481	0.271817	1	114	BET1L	BET1-like protein	Q9NYM9	BET1L
SeqId.10961.15	0.205037	0.187155	0.278807	0.928887	1	0.224093	0.238164	0.948032	1	0.221119	0.204208	0.94412	1	0.0760285	0.456249	0.0469573	1	114	TIG3	Retinoic acid receptor responder protein 3	Q9UL19	RARRES3
SeqId.10974.20	-0.355289	-0.0999414	-0.0281162	0.361997	1	-0.221983	-0.0891983	0.583031	1	-0.157009	-0.443289	0.292354	1	-0.135145	-0.289768	0.488038	1	114	ISK7	Serine protease inhibitor Kazal-type 7	P58062	SPINK7
SeqId.10975.59	0.12365	0.0532656	0.0993884	0.956623	1	0.0835497	0.093715	0.964921	1	0.155098	-0.16879	0.209899	1	0.149547	0.0899945	0.778871	1	114	MUCL1	Mucin-like protein 1	Q96DR8	MUCL1
SeqId.10977.55	-0.179823	-0.082271	-0.0873519	0.863791	1	-0.136667	-0.0910579	0.826407	1	-0.132472	-0.124077	0.97109	1	-0.115958	0.0546037	0.363579	1	114	UCMA	Unique cartilage matrix-associated protein	Q8WVF2	UCMA
SeqId.10978.39	0.239381	0.235856	0.634619	0.166212	1	0.398936	0.203635	0.351492	1	0.358	0.223811	0.573184	1	0.275275	0.53463	0.161801	1	114	SOM2	Growth hormone variant	P01242	GH2
SeqId.10981.56	0.152352	0.235573	0.199936	0.941151	1	0.19497	0.198429	0.988523	1	0.188553	0.176008	0.96273	1	0.108581	0.428048	0.136642	1	114	NRG3	Pro-neuregulin-3, membrane-bound isoform	P56975	NRG3
SeqId.10990.21	-0.0752628	0.167885	0.0523867	0.627517	1	0.0307943	0.0797031	0.843409	1	0.0414539	-0.0740787	0.680743	1	0.140584	0.0226749	0.613548	1	114	LRRK2	Leucine-rich repeat serine/threonine-protein kinase 2	Q5S007	LRRK2
SeqId.11067.13	0.0251605	0.198709	0.448274	0.191604	1	0.209956	0.0123262	0.373973	1	0.188945	0.108542	0.74726	1	0.274935	0.0296027	0.221168	1	114	Osteocalcin	Osteocalcin	P02818	BGLAP
SeqId.11071.1	0.0273074	0.155538	0.383166	0.439767	1	0.159941	0.195368	0.892304	1	0.190513	-0.0509622	0.413367	1	0.0846905	0.330733	0.315309	1	114	IL-5	Interleukin-5	P05113	IL5
SeqId.11089.7	-0.0527361	-0.100568	0.051751	0.864268	1	-0.0565079	0.0907205	0.540706	1	-0.0997643	0.242791	0.206768	1	-0.366404	0.249565	0.00753982	1	114	IgA	Immunoglobulin A	P01876|P01877	IGHA1|IGHA2
SeqId.11094.104	0.13271	0.169272	0.22273	0.940297	1	0.144108	0.316514	0.473266	1	0.157132	0.199404	0.876957	1	0.213567	0.282689	0.757126	1	114	LPPL	Galectin-10	Q05315	CLC
SeqId.11096.57	0.301678	0.372121	0.381674	0.902802	1	0.364361	0.282807	0.678415	1	0.298536	0.537782	0.273695	1	0.307422	0.420507	0.545504	1	114	HEMK2	HemK methyltransferase family member 2	Q9Y5N5	N6AMT1
SeqId.11098.1	-0.0308927	-0.0593481	0.107153	0.742781	1	-0.0215378	0.0741375	0.629393	1	0.00283764	-0.0419533	0.839465	1	-0.0422708	0.159317	0.272713	1	114	PDXK	Pyridoxal kinase	O00764	PDXK
SeqId.11101.18	0.329981	0.0107501	0.505727	0.22313	1	0.301191	0.294005	0.976939	1	0.295523	0.244895	0.855711	1	0.288291	0.34659	0.789761	1	114	TLR4	Toll-like receptor 4	O00206	TLR4
SeqId.11102.22	0.172666	0.628816	0.252808	0.252887	1	0.316482	0.387073	0.796873	1	0.382099	-0.00290848	0.210746	1	0.167626	0.449378	0.26464	1	114	REG4	Regenerating islet-derived protein 4	Q9BYZ8	REG4
SeqId.11103.24	0.24299	0.392007	0.218099	0.679788	1	0.279675	0.280037	0.998481	1	0.263073	0.343727	0.703064	1	0.307384	0.33517	0.880932	1	114	HSP 27	Heat shock protein beta-1	P04792	HSPB1
SeqId.11104.13	0.378199	0.251833	0.784347	0.100093	1	0.475295	0.441661	0.876286	1	0.489538	0.222078	0.281	1	0.421822	0.371708	0.804119	1	114	YKL-40	Chitinase-3-like protein 1	P36222	CHI3L1
SeqId.11105.171	0.132569	0.208271	0.101178	0.902263	1	0.189308	0.0544577	0.517115	1	0.129592	0.220099	0.69864	1	0.0477987	0.338508	0.141324	1	114	Alpha enolase	Alpha-enolase	P06733	ENO1
SeqId.11107.25	0.0540178	0.166371	0.289131	0.746493	1	0.177929	0.118841	0.839911	1	0.194224	-0.108656	0.35872	1	0.152364	0.28288	0.629669	1	114	TEN3	Teneurin-3	Q9P273	TENM3
SeqId.11109.56	-0.0523867	0.163919	-0.0502619	0.579278	1	-0.0223532	0.173524	0.357314	1	-0.0258415	0.159773	0.441722	1	0.0107685	0.161397	0.443664	1	114	SVEP1	Sushi, von Willebrand factor type A, EGF and pentraxin domain-containing protein 1	Q4LDE5	SVEP1
SeqId.11110.4	0.24563	0.186618	0.324374	0.858495	1	0.274674	0.230889	0.833691	1	0.266028	0.167513	0.675523	1	0.205411	0.394576	0.313941	1	114	TM119	Transmembrane protein 119	Q4V9L6	TMEM119
SeqId.11112.18	0.142701	0.306575	0.260623	0.796169	1	0.197657	0.343862	0.56262	1	0.209644	0.243818	0.904371	1	0.171155	0.460243	0.21698	1	114	KISHA	Protein kish-A	Q8TBQ9	TMEM167A
SeqId.11116.16	-0.0485137	0.309254	0.27858	0.309609	1	0.107815	0.283573	0.501932	1	0.167929	-0.0641472	0.434017	1	0.159359	0.19501	0.882878	1	114	CK087	Uncharacterized protein C11orf87	Q6NUJ2	C11orf87
SeqId.11117.2	-0.113474	0.0235081	0.0904917	0.700449	1	-0.0424374	0.0883103	0.591335	1	-0.0282006	-0.0206477	0.978008	1	0.0367502	-0.0513954	0.689092	1	114	SPT20	Spermatogenesis-associated protein 20	Q8TB22	SPATA20
SeqId.11118.107	0.247944	0.142871	0.348647	0.771421	1	0.230709	0.364015	0.576047	1	0.30372	-0.0388705	0.202153	1	0.339001	0.176561	0.468691	1	114	RAB17	Ras-related protein Rab-17	Q9H0T7	RAB17
SeqId.11120.49	0.0903608	0.0973837	0.20868	0.860271	1	0.121663	0.17675	0.795464	1	0.137603	0.0424914	0.690636	1	0.100813	0.219077	0.547066	1	114	NAT14	N-acetyltransferase 14	Q8WUY8	NAT14
SeqId.11122.97	0.188847	0.220814	0.299664	0.849767	1	0.222048	0.261617	0.830507	1	0.22204	0.235873	0.946557	1	0.123435	0.49561	0.0335263	1	114	SPG21	Maspardin	Q9NZD8	SPG21
SeqId.11126.102	-0.000567477	0.213221	0.323837	0.391383	1	0.115732	0.133959	0.938947	1	0.161892	0.013287	0.57894	1	-0.0261278	0.256271	0.191515	1	114	TRIO	Triple functional domain protein	O75962	TRIO
SeqId.11128.29	0.0522122	-0.095841	0.136373	0.703249	1	0.0431685	0.0692565	0.912521	1	0.0114882	0.133994	0.647015	1	-0.157522	0.185796	0.122844	1	114	T132C	Transmembrane protein 132C	Q8N3T6	TMEM132C
SeqId.11129.66	0.0642873	0.261937	0.221253	0.674481	1	0.136163	0.268916	0.579486	1	0.189682	-0.00522778	0.467157	1	0.170911	0.254272	0.707237	1	114	BMP15	Bone morphogenetic protein 15	O95972	BMP15
SeqId.11130.158	0.246775	0.318404	0.426189	0.699537	1	0.349657	0.231954	0.55838	1	0.298248	0.364484	0.769452	1	0.242343	0.525135	0.13785	1	114	CACB4	Voltage-dependent L-type calcium channel subunit beta-4	O00305	CACNB4
SeqId.11134.30	0.208141	0.247546	0.533104	0.402746	1	0.280414	0.414345	0.567689	1	0.314143	0.220654	0.722655	1	0.211921	0.530846	0.131614	1	114	RF1ML	Peptide chain release factor 1-like, mitochondrial	Q9UGC7	MTRF1L
SeqId.11135.5	0.222874	0.227239	0.40602	0.646041	1	0.257053	0.328767	0.716339	1	0.294333	0.146615	0.501435	1	0.0755528	0.59175	0.00506956	1	114	RM55	39S ribosomal protein L55, mitochondrial	Q7Z7F7	MRPL55
SeqId.11137.43	0.23291	0.0948982	0.411041	0.536486	1	0.267213	0.23342	0.886164	1	0.245371	0.209188	0.892537	1	0.312557	0.321046	0.969001	1	114	IL3RB	Cytokine receptor common subunit beta	P32927	CSF2RB
SeqId.11138.16	0.0263467	-0.0407984	0.342969	0.262153	1	0.112432	0.0679666	0.834593	1	0.0969877	0.0299982	0.780844	1	-0.00178488	0.283456	0.131143	1	114	RUNX3	Runt-related transcription factor 3	Q13761	RUNX3
SeqId.11140.56	-0.154311	-0.218119	0.0568632	0.614008	1	-0.0779973	-0.181223	0.674528	1	-0.0841159	-0.290995	0.45522	1	-0.0220467	-0.180728	0.479621	1	114	CO1A1	Collagen alpha-1(I) chain	P02452	COL1A1
SeqId.11142.11	-0.198021	0.0521546	-0.21437	0.544282	1	-0.106239	-0.150203	0.855118	1	-0.0810795	-0.38861	0.256686	1	-0.00130798	-0.247881	0.251851	1	114	ANGL1	Angiopoietin-related protein 1	O95841	ANGPTL1
SeqId.11143.32	0.177165	0.0453619	0.387032	0.462606	1	0.21111	0.190396	0.929284	1	0.198547	0.165117	0.898452	1	0.111935	0.270444	0.450156	1	114	NOE3	Noelin-3	Q96PB7	OLFM3
SeqId.11144.10	0.063256	-0.032834	0.352691	0.399722	1	0.152076	0.0593962	0.708688	1	0.12956	0.00458093	0.657673	1	0.0814147	0.252039	0.443191	1	114	DB116	Beta-defensin 116	Q30KQ4	DEFB116
SeqId.11145.72	-0.127469	-0.0110955	0.299684	0.3125	1	0.0115999	0.0426118	0.907824	1	0.0188051	-0.0438794	0.834056	1	-0.0536145	0.206303	0.303451	1	114	K154L	UPF0606 protein KIAA1549L	Q6ZVL6	KIAA1549L
SeqId.11146.4	0.139207	0.071701	0.408644	0.470733	1	0.218826	0.162704	0.819263	1	0.198495	0.130166	0.805608	1	0.216099	0.343438	0.563943	1	114	TBX22	T-box transcription factor TBX22	Q9Y458	TBX22
SeqId.11147.17	0.254908	0.0806421	0.258711	0.648957	1	0.210947	0.245132	0.862393	1	0.24766	0.0245477	0.311507	1	0.116527	0.53343	0.0197349	1	114	TRML1	Trem-like transcript 1 protein	Q86YW5	TREML1
SeqId.11149.3	-0.0307095	0.111099	0.400368	0.288243	1	0.136598	0.114326	0.931275	1	0.151968	-0.0751144	0.435297	1	0.0915437	0.342832	0.30392	1	114	TLR1	Toll-like receptor 1	Q15399	TLR1
SeqId.11152.46	-0.790188	-0.241169	-0.874395	0.0558317	1	-0.609581	-0.777594	0.511078	1	-0.636337	-0.78789	0.596863	1	-0.466533	-0.82547	0.146126	1	114	kallikrein 13	Kallikrein-13	Q9UKR3	KLK13
SeqId.11154.3	0.30147	0.256638	0.337479	0.947919	1	0.363999	0.144362	0.289943	1	0.29128	0.330797	0.866013	1	0.129123	0.625097	0.00976036	1	114	NF2L1	Nuclear factor erythroid 2-related factor 1	Q14494	NFE2L1
SeqId.11155.16	0.0624639	0.00970213	0.384586	0.397293	1	0.170158	0.0610193	0.669069	1	0.137691	0.0743246	0.825737	1	0.24342	0.240027	0.988407	1	114	CO6A5	Collagen alpha-5(VI) chain	A8TX70	COL6A5
SeqId.11158.40	0.120713	0.0294931	0.40074	0.433943	1	0.20611	0.115963	0.720158	1	0.156262	0.202501	0.871136	1	0.105673	0.396773	0.217315	1	114	BICR1	Bicaudal D-related protein 1	Q6ZP65	CCDC64
SeqId.11160.56	0.216415	0.128952	0.200467	0.929115	1	0.206893	0.204784	0.992513	1	0.178783	0.237273	0.817976	1	0.239945	0.309185	0.744981	1	114	RN122	RING finger protein 122	Q9H9V4	RNF122
SeqId.11161.5	0.253313	0.208947	0.426812	0.567674	1	0.337686	0.145844	0.297803	1	0.27967	0.302248	0.912992	1	0.177041	0.524154	0.0474102	1	114	SPG20	Spartin	Q8N0X7	SPG20
SeqId.11162.37	-0.142582	-0.0749773	0.198945	0.384049	1	-0.00861887	-0.0499994	0.858929	1	-0.0110507	-0.184429	0.513881	1	0.0846843	-0.0156164	0.640782	1	114	EQTN	Equatorin	Q9NQ60	EQTN
SeqId.11163.7	0.170045	0.324717	0.409333	0.654834	1	0.23147	0.280196	0.848366	1	0.286416	0.192027	0.746679	1	0.246028	0.38324	0.557342	1	114	F162B	Protein FAM162B	Q5T6X4	FAM162B
SeqId.11164.7	0.130814	0.0124951	0.501829	0.200812	1	0.192937	0.26161	0.77497	1	0.238584	-0.0450697	0.296423	1	0.263047	0.291815	0.89316	1	114	TEN2	Teneurin-2	Q9NT68	TENM2
SeqId.11167.6	0.118569	0.0511922	0.395601	0.452352	1	0.149269	0.322484	0.476512	1	0.160652	0.202084	0.881219	1	0.21472	0.231833	0.940524	1	114	MTMR1	Myotubularin-related protein 1	Q13613	MTMR1
SeqId.11168.3	0.169555	0.188528	0.379102	0.702801	1	0.236705	0.26803	0.89734	1	0.240968	0.153118	0.748746	1	0.226898	0.341199	0.601721	1	114	MEG10	Multiple epidermal growth factor-like domains protein 10	Q96KG7	MEGF10
SeqId.11171.25	0.424576	0.0827967	0.312914	0.315686	1	0.315534	0.343229	0.899623	1	0.271463	0.465776	0.433028	1	0.1788	0.576907	0.0529078	1	114	filamin A	Filamin-A	P21333	FLNA
SeqId.11173.29	0.00209809	0.186133	0.244707	0.595663	1	0.110192	0.186899	0.757144	1	0.0659153	0.323874	0.355592	1	0.142885	0.229429	0.707399	1	114	MILR1	Allergin-1	Q7Z6M3	MILR1
SeqId.11174.8	0.228921	0.185003	0.285647	0.938579	1	0.264782	0.200457	0.784807	1	0.204901	0.35436	0.574782	1	0.229359	0.330174	0.644325	1	114	THS7A	Thrombospondin type-1 domain-containing protein 7A	Q9UPZ6	THSD7A
SeqId.11175.45	-0.0614884	-0.0412644	0.244356	0.465796	1	0.0111158	0.131652	0.617651	1	0.058456	-0.171695	0.400989	1	0.0642785	0.122777	0.790948	1	114	PCAT2	Lysophosphatidylcholine acyltransferase 2	Q7L5N7	LPCAT2
SeqId.11177.16	-0.0855848	0.0545845	0.308468	0.240055	1	0.0842908	-0.00732635	0.678797	1	0.0307781	0.130628	0.688363	1	0.252331	-0.156954	0.0516759	1	114	K2C5	Keratin, type II cytoskeletal 5	P13647	KRT5
SeqId.11178.21	-0.00435576	0.135305	-0.0616461	0.723646	1	-0.0299198	0.255118	0.181436	1	-0.0156042	0.185342	0.407503	1	-0.0140516	0.195329	0.284546	1	114	SVEP1	Sushi, von Willebrand factor type A, EGF and pentraxin domain-containing protein 1	Q4LDE5	SVEP1
SeqId.11179.7	-0.0721957	-0.0522919	0.102236	0.805165	1	0.0228624	-0.113283	0.597185	1	0.00182929	-0.14876	0.602547	1	0.010749	-0.022214	0.886726	1	114	TSSK1	Testis-specific serine/threonine-protein kinase 1	Q9BXA7	TSSK1B
SeqId.11180.17	-0.0175605	0.00696976	0.221897	0.591651	1	0.06981	0.0559982	0.951265	1	0.0645205	-0.0341833	0.700135	1	0.158455	0.0650966	0.660494	1	114	SMRC1	SWI/SNF complex subunit SMARCC1	Q92922	SMARCC1
SeqId.11185.145	0.384587	0.0869132	0.376682	0.444643	1	0.271454	0.490144	0.359891	1	0.30793	0.276248	0.907187	1	0.368251	0.373434	0.981276	1	114	GCH1	GTP cyclohydrolase 1	P30793	GCH1
SeqId.11186.12	0.103095	0.213501	0.457526	0.413802	1	0.203734	0.322539	0.63951	1	0.234962	0.14406	0.74899	1	0.338332	0.24895	0.691405	1	114	TMM52	Transmembrane protein 52	Q8NDY8	TMEM52
SeqId.11187.11	0.0407404	0.0272946	-0.262485	0.440117	1	-0.100171	0.238801	0.146192	1	-0.09211	0.226424	0.226764	1	-0.0214414	0.0356279	0.805885	1	114	CL12A	C-type lectin domain family 12 member A	Q5QGZ9	CLEC12A
SeqId.11190.129	0.0237613	0.0399615	0.475694	0.200228	1	0.145352	0.195366	0.841847	1	0.175168	-0.037602	0.451976	1	0.0870755	0.343839	0.269076	1	114	YMEL1	ATP-dependent zinc metalloprotease YME1L1	Q96TA2	YME1L1
SeqId.11192.168	-0.0692477	0.0476939	0.0432405	0.84833	1	0.0243585	-0.0718696	0.682694	1	-0.00181255	-0.0508216	0.852556	1	0.0825206	-0.0629129	0.500165	1	114	TINAL	Tubulointerstitial nephritis antigen-like	Q9GZM7	TINAGL1
SeqId.11193.27	0.124128	0.133083	0.415657	0.485016	1	0.189246	0.263446	0.760486	1	0.175827	0.300577	0.646088	1	0.190374	0.45226	0.252497	1	114	HNF1A	Hepatocyte nuclear factor 1-alpha	P20823	HNF1A
SeqId.11194.6	0.0273307	0.17816	0.338594	0.43425	1	0.145869	0.148021	0.992656	1	0.146769	0.12955	0.94721	1	0.0435504	0.331884	0.167934	1	114	SIT1	Signaling threshold-regulating transmembrane adapter 1	Q9Y3P8	SIT1
SeqId.11196.31	-0.150565	0.110376	0.0706729	0.441937	1	0.0203844	-0.102925	0.579437	1	0.00445087	-0.1727	0.481384	1	0.0506443	-0.093257	0.484114	1	114	Collagen alpha-3(VI)	Collagen alpha-3(VI) chain	P12111	COL6A3
SeqId.11198.37	-0.0198445	0.031309	0.204534	0.689161	1	0.0772167	0.0422047	0.886527	1	0.0976648	-0.184596	0.309003	1	0.0990422	0.0553935	0.853582	1	114	CR3L1	Cyclic AMP-responsive element-binding protein 3-like protein 1	Q96BA8	CREB3L1
SeqId.11201.19	0.0670799	0.379301	0.349952	0.275771	1	0.179464	0.277501	0.652476	1	0.239013	0.130361	0.659282	1	0.211781	0.249148	0.851529	1	114	TRUA	tRNA pseudouridine synthase A, mitochondrial	Q9Y606	PUS1
SeqId.11202.70	-0.0109	0.0835368	0.276305	0.524679	1	0.0994588	0.108662	0.96921	1	0.0975114	0.0226102	0.780609	1	0.126567	0.21635	0.680947	1	114	TBX5	T-box transcription factor TBX5	Q99593	TBX5
SeqId.11204.80	-0.154236	-0.155031	0.102679	0.481531	1	-0.0863454	-0.0349882	0.809201	1	-0.0875628	-0.112487	0.917677	1	-0.0981736	0.0551935	0.429169	1	114	CXAR	Coxsackievirus and adenovirus receptor	P78310	CXADR
SeqId.11205.10	-0.0138858	0.269805	0.0775838	0.414612	1	0.116971	0.0368172	0.701895	1	0.0869859	0.0747509	0.958564	1	0.0448751	0.125951	0.677924	1	114	Integrin beta-7	Integrin beta-7	P26010	ITGB7
SeqId.11207.3	0.166246	0.0772448	0.263344	0.768648	1	0.141057	0.209642	0.751391	1	0.187877	0.0614838	0.600988	1	0.171288	0.202868	0.874419	1	114	Macrophage scavenger receptor	Macrophage scavenger receptor types I and II	P21757	MSR1
SeqId.11208.15	-0.501854	-0.666614	-0.214995	0.117864	1	-0.447124	-0.512799	0.723977	1	-0.453636	-0.584664	0.532337	1	-0.346543	-0.450577	0.569033	1	114	NAGPA	N-acetylglucosamine-1-phosphodiester alpha-N-acetylglucosaminidase	Q9UK23	NAGPA
SeqId.11211.7	0.294509	0.37282	0.396399	0.863178	1	0.375677	0.270104	0.592381	1	0.31833	0.445385	0.565162	1	0.253947	0.546746	0.119564	1	114	TBCE	Tubulin-specific chaperone E	Q15813	TBCE
SeqId.11212.7	0.286561	0.355716	0.37634	0.904762	1	0.353547	0.311361	0.839908	1	0.311104	0.402866	0.697662	1	0.272501	0.504391	0.226391	1	114	TXND5	Thioredoxin domain-containing protein 5	Q8NBS9	TXNDC5
SeqId.11214.40	0.329506	0.392315	0.377678	0.966508	1	0.348097	0.482983	0.592782	1	0.414778	0.0892598	0.254575	1	0.455264	0.260361	0.391752	1	114	DNJB9	DnaJ homolog subfamily B member 9	Q9UBS3	DNAJB9
SeqId.11215.6	0.207701	0.468294	0.484153	0.521541	1	0.386837	0.284301	0.710249	1	0.339719	0.37157	0.918255	1	0.23948	0.488064	0.334009	1	114	CAD15	Cadherin-15	P55291	CDH15
SeqId.11217.16	0.264988	0.371654	0.49512	0.514994	1	0.389052	0.249888	0.469161	1	0.332281	0.432862	0.63922	1	0.264559	0.590268	0.0787082	1	114	CTBP1	C-terminal-binding protein 1	Q13363	CTBP1
SeqId.11218.84	0.146009	0.104348	0.0401679	0.925214	1	0.0888009	0.230945	0.576523	1	0.102052	0.142054	0.888537	1	0.0338405	0.428898	0.0911063	1	114	TPMT	Thiopurine S-methyltransferase	P51580	TPMT
SeqId.11219.95	0.484132	0.598106	0.209441	0.44939	1	0.428876	0.556211	0.634676	1	0.48845	0.255711	0.436545	1	0.290577	0.816895	0.0329984	1	114	FGFP3	Fibroblast growth factor-binding protein 3	Q8TAT2	FGFBP3
SeqId.11220.53	0.216808	0.174255	0.336673	0.854195	1	0.239733	0.277829	0.880533	1	0.284157	-0.00124876	0.314429	1	0.25334	0.328809	0.751823	1	114	CJ105	Uncharacterized protein C10orf105	Q8TEF2	C10orf105
SeqId.11223.1	-0.0854242	0.135256	0.149288	0.604563	1	0.0224816	0.121524	0.710313	1	0.0946219	-0.269991	0.221321	1	0.0138062	0.143158	0.596615	1	114	TM154	Transmembrane protein 154	Q6P9G4	TMEM154
SeqId.11226.16	0.460836	0.197969	0.617859	0.207332	1	0.479357	0.321473	0.437675	1	0.45533	0.299378	0.496171	1	0.302353	0.747999	0.0190513	1	114	UBE3A	Ubiquitin-protein ligase E3A	Q05086	UBE3A
SeqId.11227.31	0.402172	0.325257	0.600219	0.488647	1	0.433268	0.446475	0.947783	1	0.46764	0.249245	0.330527	1	0.19274	0.834469	0.000617323	1	114	TBL2	Transducin beta-like protein 2	Q9Y4P3	TBL2
SeqId.11228.37	0.170411	0.257292	0.475474	0.50452	1	0.277587	0.32475	0.847325	1	0.301578	0.109124	0.488031	1	0.271863	0.399748	0.567246	1	114	RIC3	Protein RIC-3	Q7Z5B4	RIC3
SeqId.11229.16	-0.0425709	-0.00881399	0.36735	0.217186	1	0.0623371	0.152698	0.69432	1	0.0618276	0.087749	0.920541	1	0.00772897	0.331212	0.1232	1	114	ERN1	Serine/threonine-protein kinase/endoribonuclease IRE1	O75460	ERN1
SeqId.11231.12	0.1382	-0.0437861	0.393036	0.347062	1	0.186729	0.10324	0.74187	1	0.162509	0.0974278	0.819333	1	0.244569	0.222534	0.925348	1	114	ADXL	Adrenodoxin-like protein, mitochondrial	Q6P4F2	FDX1L
SeqId.11237.49	-0.574116	-0.0998749	-0.48336	0.179221	1	-0.379805	-0.511764	0.605896	1	-0.364268	-0.708762	0.227943	1	-0.219007	-0.547279	0.174016	1	114	PCOC1	Procollagen C-endopeptidase enhancer 1	Q15113	PCOLCE
SeqId.11239.49	-0.0468111	0.145529	0.276525	0.404741	1	0.0721328	0.144598	0.761927	1	0.0721957	0.138705	0.802822	1	0.129126	0.166759	0.865036	1	114	TMPS6	Transmembrane protease serine 6	Q8IU80	TMPRSS6
SeqId.11241.8	-0.045228	-0.0293381	0.458019	0.135219	1	0.0665768	0.211683	0.562772	1	0.0775847	0.100586	0.935372	1	0.180276	0.0805424	0.655654	1	114	ARLY	Argininosuccinate lyase	P04424	ASL
SeqId.11242.33	0.0390887	0.056142	0.507719	0.18001	1	0.226513	-0.0119951	0.347246	1	0.185389	0.0266787	0.576724	1	0.311742	0.0963018	0.378471	1	114	TGM1	Protein-glutamine gamma-glutamyltransferase K	P22735	TGM1
SeqId.11243.90	0.290569	0.241958	0.314093	0.963209	1	0.27871	0.369925	0.689004	1	0.292619	0.23842	0.833299	1	0.265218	0.488048	0.291158	1	114	GPR110	Adhesion G-protein coupled receptor F1	Q5T601	ADGRF1
SeqId.11247.20	-0.0186573	0.1816	0.196109	0.611718	1	0.071913	0.222872	0.534844	1	0.100066	0.0284789	0.795208	1	0.148412	0.237656	0.689199	1	114	NAGS	N-acetylglutamate synthase, mitochondrial	Q8N159	NAGS
SeqId.11248.43	0.235495	0.118329	0.613405	0.133976	1	0.329355	0.242503	0.693174	1	0.298855	0.282003	0.945647	1	0.312365	0.509312	0.321985	1	114	HEM4	Uroporphyrinogen-III synthase	P10746	UROS
SeqId.11252.30	0.218355	0.20285	0.319935	0.893541	1	0.261902	0.251006	0.96164	1	0.239668	0.2353	0.986477	1	0.171603	0.430734	0.210369	1	114	LRCH4	Leucine-rich repeat and calponin homology domain-containing protein 4	O75427	LRCH4
SeqId.11254.13	0.227855	0.320968	0.598649	0.433578	1	0.31187	0.538161	0.402236	1	0.345885	0.330651	0.960368	1	0.293929	0.555732	0.295494	1	114	PPN	Papilin	O95428	PAPLN
SeqId.11257.1	0.172389	0.263628	0.324874	0.777844	1	0.294566	0.085854	0.324694	1	0.227882	0.2637	0.880334	1	0.191273	0.37293	0.352992	1	114	DHPR	Dihydropteridine reductase	P09417	QDPR
SeqId.11258.41	0.304082	0.190725	0.300007	0.882803	1	0.274664	0.337253	0.787674	1	0.275043	0.260607	0.956109	1	0.219427	0.506363	0.182951	1	114	MAdCAM-1	Mucosal addressin cell adhesion molecule 1	Q13477	MADCAM1
SeqId.11260.47	0.250738	0.12154	0.318921	0.75698	1	0.214209	0.335341	0.598093	1	0.267037	0.0685189	0.439461	1	0.108033	0.496097	0.0641764	1	114	SPA4L	SUN domain-containing protein 5	Q8TC36	SUN5
SeqId.11262.39	0.168835	0.139676	0.274018	0.876936	1	0.215604	0.182527	0.885931	1	0.172299	0.25444	0.754256	1	0.202288	0.320312	0.594223	1	114	TRABD	TraB domain-containing protein	Q9H4I3	TRABD
SeqId.11263.57	0.0696752	0.190798	-0.0432165	0.758075	1	0.0152765	0.333255	0.227631	1	0.0865736	0.0190999	0.820224	1	0.23602	0.0173368	0.388845	1	114	CASQ1	Calsequestrin-1	P31415	CASQ1
SeqId.11264.33	0.233169	0.410103	0.352354	0.743528	1	0.325677	0.299622	0.912705	1	0.299893	0.357336	0.828679	1	0.325659	0.453251	0.561509	1	114	XDH	Xanthine dehydrogenase/oxidase	P47989	XDH
SeqId.11265.8	-0.0165159	-0.0299647	0.235012	0.480138	1	0.0180798	0.173452	0.466209	1	-0.00490655	0.259633	0.269362	1	0.247239	-0.0830149	0.0799368	1	114	Retinal dehydrogenase 1	Retinal dehydrogenase 1	P00352	ALDH1A1
SeqId.11266.8	-0.114673	-0.256703	0.525566	0.0164011	1	-0.0101267	0.0917485	0.686953	1	0.061954	-0.277463	0.228385	1	-0.10158	0.228949	0.174571	1	114	SELPL	P-selectin glycoprotein ligand 1	Q14242	SELPLG
SeqId.11270.17	0.0956272	0.131951	0.303397	0.670993	1	0.174449	0.191938	0.93637	1	0.10689	0.389307	0.258881	1	0.250423	0.238486	0.951857	1	114	CHC10	Coiled-coil-helix-coiled-coil-helix domain-containing protein 10, mitochondrial	Q8WYQ3	CHCHD10
SeqId.11273.176	0.140465	0.0480966	0.478343	0.256326	1	0.198058	0.263933	0.777644	1	0.196927	0.202129	0.984204	1	0.182898	0.416364	0.279756	1	114	GSTT2	Glutathione S-transferase theta-2B	P0CG30	GSTT2B
SeqId.11275.94	0.0147239	0.0347447	0.231771	0.591101	1	0.0680581	0.153612	0.678033	1	0.0604022	0.13265	0.756255	1	-0.0224251	0.30731	0.0800314	1	114	LRP1B	Low-density lipoprotein receptor-related protein 1B	Q9NZR2	LRP1B
SeqId.11277.23	-0.0200764	0.126482	0.0131727	0.869815	1	0.000559162	0.194898	0.475235	1	0.0371258	-0.018072	0.857375	1	0.0570658	-0.0628191	0.627708	1	114	ATF6A	Cyclic AMP-dependent transcription factor ATF-6 alpha	P18850	ATF6
SeqId.11278.4	-0.600056	-0.588862	-0.580695	0.996752	1	-0.537784	-0.723506	0.430278	1	-0.550432	-0.791314	0.360022	1	-0.512436	-0.588791	0.744869	1	114	COL11A2	Collagen alpha-2(XI) chain	P13942	COL11A2
SeqId.11279.42	0.0962862	0.14108	0.191145	0.929549	1	0.153314	0.135665	0.940339	1	0.133301	0.122697	0.968241	1	0.0873449	0.386322	0.163458	1	114	GABR1	Gamma-aminobutyric acid type B receptor subunit 1	Q9UBS5	GABBR1
SeqId.11280.6	0.0577455	0.292389	0.183637	0.654062	1	0.186533	0.117274	0.783477	1	0.165507	0.0858224	0.779395	1	0.0645297	0.32303	0.251281	1	114	DCE1	Glutamate decarboxylase 1	Q99259	GAD1
SeqId.11281.6	0.155006	0.11228	0.541921	0.274443	1	0.240316	0.311314	0.778711	1	0.291208	-0.0164985	0.280157	1	0.334555	0.228593	0.649166	1	114	GRB7	Growth factor receptor-bound protein 7	Q14451	GRB7
SeqId.11283.13	0.114396	0.0999089	0.270271	0.796108	1	0.143673	0.239487	0.68925	1	0.164687	0.0712856	0.730009	1	0.236639	0.178024	0.793099	1	114	DCAF5	DDB1- and CUL4-associated factor 5	Q96JK2	DCAF5
SeqId.11284.24	0.188926	0.0940054	0.352435	0.674572	1	0.209402	0.252992	0.85973	1	0.21853	0.130091	0.750132	1	0.209184	0.297059	0.699053	1	114	LAIR1	Leukocyte-associated immunoglobulin-like receptor 1	Q6GTX8	LAIR1
SeqId.11286.78	0.0969438	-0.0865199	0.207014	0.585086	1	0.0932132	0.126118	0.889803	1	0.130209	-0.191333	0.238142	1	0.138474	0.0908747	0.831119	1	114	SELS	Selenoprotein S	Q9BQE4	VIMP
SeqId.11287.14	-0.260768	-0.00188929	0.285324	0.138696	1	-0.0440854	-0.0177539	0.9203	1	-0.0234323	-0.222321	0.503308	1	0.0817302	-0.0908861	0.471841	1	114	Cytochrome b5	Cytochrome b5	P00167	CYB5A
SeqId.11288.26	0.307666	0.0783656	0.397592	0.308076	1	0.316546	0.143375	0.351321	1	0.290374	0.160285	0.531337	1	0.149242	0.58303	0.0106006	1	114	5NTC	Cytosolic purine 5'-nucleotidase	P49902	NT5C2
SeqId.11289.31	0.168272	0.10948	0.398687	0.56749	1	0.25912	0.13237	0.599834	1	0.230563	0.103845	0.643909	1	0.211732	0.392927	0.414335	1	114	KC1D	Casein kinase I isoform delta	P48730	CSNK1D
SeqId.11292.13	0.0382216	-0.0241412	0.317616	0.518852	1	0.0821896	0.208921	0.63642	1	0.139736	-0.149484	0.340887	1	0.181077	0.0895633	0.718556	1	114	SCAR3	Scavenger receptor class A member 3	Q6AZY7	SCARA3
SeqId.11293.14	-0.120199	0.192175	0.134552	0.305099	1	0.0674012	-0.0212881	0.682617	1	0.0262911	0.024802	0.995194	1	0.0671905	0.14166	0.693926	1	114	LRRN1	Leucine-rich repeat neuronal protein 1	Q6UXK5	LRRN1
SeqId.11297.54	0.0408143	-0.110225	0.176339	0.624693	1	0.0276565	0.109155	0.743562	1	0.104775	-0.307377	0.138355	1	0.03439	0.246827	0.35258	1	114	NOTC2	Neurogenic locus notch homolog protein 2	Q04721	NOTCH2
SeqId.11300.32	-0.04972	0.157228	0.261105	0.485685	1	0.119438	0.045546	0.775484	1	0.116045	-0.081182	0.500494	1	0.175898	0.1544	0.928901	1	114	SORT	Sortilin	Q99523	SORT1
SeqId.11302.237	-0.0361068	0.0514859	0.174195	0.704989	1	0.0667454	0.00189094	0.786428	1	0.0800318	-0.157574	0.374963	1	0.167581	0.00312558	0.448701	1	114	TENR	Tenascin-R	Q92752	TNR
SeqId.11303.7	0.00585648	0.0568	0.417897	0.282591	1	0.101238	0.274237	0.487689	1	0.133417	0.0557634	0.784267	1	0.146901	0.254916	0.632789	1	114	SAMH1	Deoxynucleoside triphosphate triphosphohydrolase SAMHD1	Q9Y3Z3	SAMHD1
SeqId.11307.33	0.227733	0.13067	0.322033	0.720526	1	0.271651	0.113415	0.426635	1	0.223617	0.228859	0.981254	1	0.0814287	0.547468	0.0128731	1	114	WWP1	NEDD4-like E3 ubiquitin-protein ligase WWP1	Q9H0M0	WWP1
SeqId.11308.8	-0.110224	0.12484	0.347691	0.212256	1	0.103905	0.00529592	0.695269	1	0.158687	-0.382122	0.0541347	1	0.138683	0.139065	0.998705	1	114	CR3L4	Cyclic AMP-responsive element-binding protein 3-like protein 4	Q8TEY5	CREB3L4
SeqId.11311.79	0.0782809	0.165449	0.293647	0.705027	1	0.163053	0.20994	0.846502	1	0.186407	0.00130675	0.499614	1	0.137356	0.295599	0.477832	1	114	RAG-1	V(D)J recombination-activating protein 1	P15918	RAG1
SeqId.11312.40	0.129921	0.18419	0.395488	0.597885	1	0.23712	0.163831	0.770786	1	0.249688	0.0169388	0.406996	1	0.245673	0.294545	0.832658	1	114	PMS2	Mismatch repair endonuclease PMS2	P54278	PMS2
SeqId.11313.100	0.131435	0.154484	0.683832	0.0878772	1	0.194259	0.588153	0.114555	1	0.239604	0.426716	0.506654	1	0.384526	0.299324	0.708686	1	114	PHS	Pterin-4-alpha-carbinolamine dehydratase	P61457	PCBD1
SeqId.11315.148	0.00403743	0.00935613	0.335631	0.43712	1	0.0872946	0.177862	0.723236	1	0.108047	-0.0175313	0.665556	1	0.0929473	0.258161	0.490488	1	114	PPM1D	Protein phosphatase 1D	O15297	PPM1D
SeqId.11319.106	0.12415	0.162103	0.275848	0.767923	1	0.185034	0.177621	0.970155	1	0.168243	0.185915	0.936714	1	0.101929	0.332304	0.188019	1	114	MRE11	Double-strand break repair protein MRE11	P49959	MRE11A
SeqId.11320.29	0.171642	0.0240769	0.154206	0.845397	1	0.110749	0.260459	0.55671	1	0.121896	0.154801	0.908935	1	0.156939	0.288495	0.587815	1	114	CHFR	E3 ubiquitin-protein ligase CHFR	Q96EP1	CHFR
SeqId.11324.3	-0.0172975	0.278937	0.342621	0.245201	1	0.163049	0.166699	0.987437	1	0.127251	0.259147	0.612138	1	0.171867	0.25846	0.687087	1	114	PXDNL	Peroxidasin-like protein	A1KZ92	PXDNL
SeqId.11325.8	0.298595	0.0657707	0.479299	0.39746	1	0.288198	0.349811	0.809054	1	0.329331	0.0447058	0.325307	1	0.371016	0.270173	0.673377	1	114	BTG2	Protein BTG2	P78543	BTG2
SeqId.11327.56	0.143658	0.133728	0.449899	0.456962	1	0.202676	0.330776	0.6068	1	0.277634	-0.0793817	0.201877	1	0.357379	0.141879	0.354871	1	114	CLK2	Dual specificity protein kinase CLK2	P49760	CLK2
SeqId.11328.9	-0.0588424	0.276043	0.404363	0.171535	1	0.137452	0.0809829	0.823749	1	0.173945	0.00297597	0.550966	1	0.128699	0.239419	0.637097	1	114	USB1	U6 snRNA phosphodiesterase	Q9BQ65	USB1
SeqId.11330.15	0.0160222	0.140622	0.1498	0.842132	1	0.0931169	0.109333	0.949975	1	0.0849709	0.0689347	0.955908	1	-0.0339711	0.318136	0.136618	1	114	CSK2B	Casein kinase II subunit beta	P67870	CSNK2B
SeqId.11333.82	0.172317	-0.0615181	0.227063	0.349495	1	0.188411	-0.0479517	0.20111	1	0.14824	0.000886219	0.478088	1	0.0335529	0.34962	0.0664367	1	114	RHG25	Rho GTPase-activating protein 25	P42331	ARHGAP25
SeqId.11334.7	0.095987	0.142562	0.419214	0.464123	1	0.148736	0.367263	0.387115	1	0.192321	0.16311	0.917957	1	0.145865	0.353171	0.38043	1	114	LIRB3	Leukocyte immunoglobulin-like receptor subfamily B member 3	O75022	LILRB3
SeqId.11336.9	-0.0305396	0.188553	0.495883	0.139783	1	0.195766	0.105646	0.72151	1	0.209151	-0.092484	0.288838	1	0.21098	0.298457	0.707645	1	114	FANCF	Fanconi anemia group F protein	Q9NPI8	FANCF
SeqId.11338.49	-0.000146231	-0.0574192	0.444676	0.168908	1	0.0805622	0.218651	0.579967	1	0.102327	0.047085	0.845173	1	0.0487431	0.323648	0.239889	1	114	BLK	Tyrosine-protein kinase BLK	P51451	BLK
SeqId.11342.59	0.240208	0.317337	0.388365	0.792276	1	0.301928	0.322224	0.923158	1	0.345102	0.068932	0.239163	1	0.148336	0.643872	0.010696	1	114	PXDC2	Plexin domain-containing protein 2	Q6UX71	PLXDC2
SeqId.11347.9	0.102369	0.389052	0.372819	0.283074	1	0.207156	0.364265	0.451966	1	0.227016	0.333284	0.647536	1	0.309199	0.22551	0.669523	1	114	Transaldolase	Transaldolase	P37837	TALDO1
SeqId.11348.132	0.32767	0.148635	0.192477	0.750857	1	0.188192	0.508607	0.196447	1	0.240017	0.277248	0.894486	1	0.314621	0.436334	0.603503	1	114	P4HA2	Prolyl 4-hydroxylase subunit alpha-2	O15460	P4HA2
SeqId.11350.30	0.370821	0.274951	0.2948	0.876297	1	0.343399	0.319757	0.905923	1	0.325372	0.331678	0.977584	1	0.180214	0.651722	0.0114416	1	114	CHIP	E3 ubiquitin-protein ligase CHIP	Q9UNE7	STUB1
SeqId.11351.233	0.236096	0.406317	0.580015	0.260514	1	0.403233	0.288236	0.570608	1	0.369036	0.349961	0.933102	1	0.243137	0.67655	0.0215371	1	114	NHEJ1	Non-homologous end-joining factor 1	Q9H9Q4	NHEJ1
SeqId.11352.42	-0.00459093	0.40625	0.352606	0.195887	1	0.216119	0.19069	0.919766	1	0.256187	-0.106405	0.200479	1	0.219666	0.283669	0.789498	1	114	TITIN	Titin	Q8WZ42	TTN
SeqId.11354.21	0.323366	0.344743	0.516539	0.616401	1	0.404653	0.32076	0.662326	1	0.382488	0.346113	0.86558	1	0.262396	0.649656	0.0262023	1	114	Phospholipase C-beta-1	1-phosphatidylinositol 4,5-bisphosphate phosphodiesterase beta-1	Q9NQ66	PLCB1
SeqId.11355.10	0.38338	0.383557	0.481017	0.896399	1	0.439038	0.355185	0.689802	1	0.392048	0.479176	0.71169	1	0.297388	0.675055	0.0556887	1	114	IF5A2	Eukaryotic translation initiation factor 5A-2	Q9GZV4	EIF5A2
SeqId.11356.19	-0.00958721	0.16182	0.103196	0.767852	1	0.0556128	0.170052	0.632948	1	0.0696129	0.0377895	0.906553	1	-0.0221582	0.28083	0.162508	1	114	DGC14	Protein DGCR14	Q96DF8	DGCR14
SeqId.11358.15	0.411487	0.33508	0.52152	0.762924	1	0.471323	0.294938	0.408854	1	0.425654	0.379809	0.84842	1	0.208203	0.819821	0.00225334	1	114	GRB10	Growth factor receptor-bound protein 10	Q13322	GRB10
SeqId.11360.39	-0.571811	-0.484892	-0.109999	0.165139	1	-0.414475	-0.510117	0.686359	1	-0.408134	-0.568019	0.543587	1	-0.117138	-0.74906	0.00251322	1	114	RRM1	Ribonucleoside-diphosphate reductase large subunit	P23921	RRM1
SeqId.11361.73	0.398813	0.0183169	0.534715	0.185412	1	0.375705	0.268336	0.668286	1	0.366986	0.150486	0.445583	1	0.229544	0.69948	0.0486364	1	114	TP	Thymidine phosphorylase	P19971	TYMP
SeqId.11363.58	0.00433167	-0.102718	0.394659	0.219885	1	0.0965279	0.0661164	0.90515	1	0.0776689	0.0365119	0.886408	1	0.0862069	0.208646	0.606569	1	114	AQP4	Aquaporin-4	P55087	AQP4
SeqId.11364.18	-0.115401	0.14143	0.184056	0.386479	1	0.065493	-0.0304983	0.685572	1	0.0113974	0.0996342	0.741074	1	0.0123966	0.174733	0.450717	1	114	MFN1	Mitofusin-1	Q8IWA4	MFN1
SeqId.11365.17	0.230278	0.203155	0.314574	0.919626	1	0.274795	0.215319	0.803288	1	0.234647	0.285499	0.850269	1	0.205273	0.416289	0.328923	1	114	TEN4	Teneurin-4	Q6N022	TENM4
SeqId.11368.32	0.163382	0.332597	0.327236	0.618175	1	0.258514	0.230692	0.890156	1	0.266251	0.16643	0.655907	1	0.163625	0.428508	0.169109	1	114	KAD2	Adenylate kinase 2, mitochondrial	P54819	AK2
SeqId.11369.23	0.250411	0.184066	0.369219	0.732532	1	0.325214	0.102637	0.264155	1	0.230492	0.408527	0.426411	1	0.261441	0.407406	0.442106	1	114	ADHX	Alcohol dehydrogenase class-3	P11766	ADH5
SeqId.11370.20	0.181588	0.106351	0.512049	0.337043	1	0.21882	0.353736	0.591494	1	0.243308	0.234447	0.974816	1	0.215152	0.447097	0.322256	1	114	INP5E	72 kDa inositol polyphosphate 5-phosphatase	Q9NRR6	INPP5E
SeqId.11371.1	0.0186484	0.119468	0.164378	0.816555	1	0.0699935	0.186221	0.615817	1	0.0921526	0.0297953	0.811315	1	0.111917	0.167602	0.79758	1	114	GP101	Probable G-protein coupled receptor 101	Q96P66	GPR101
SeqId.11372.2	0.0765779	0.199934	0.412887	0.477723	1	0.212484	0.213305	0.997482	1	0.173233	0.2795	0.718241	1	0.25531	0.284352	0.903863	1	114	ZNF18	Zinc finger protein 18	P17022	ZNF18
SeqId.11375.49	0.130305	0.172938	0.269526	0.872551	1	0.14366	0.321782	0.481686	1	0.123992	0.421283	0.292406	1	-0.00646098	0.626706	0.00518242	1	114	FOXL2	Forkhead box protein L2	P58012	FOXL2
SeqId.11377.19	-0.538829	-0.490436	-0.378188	0.812379	1	-0.422278	-0.674991	0.28675	1	-0.394785	-0.923133	0.0439975	1	-0.33437	-0.455393	0.595998	1	114	ADH7	Alcohol dehydrogenase class 4 mu/sigma chain	P40394	ADH7
SeqId.11378.37	0.180763	0.316012	0.188092	0.756169	1	0.225759	0.201907	0.898538	1	0.170854	0.447726	0.181435	1	0.197065	0.330735	0.468351	1	114	KSYK	Tyrosine-protein kinase SYK	P43405	SYK
SeqId.11380.84	0.148979	0.0674612	0.33482	0.644283	1	0.178202	0.241497	0.794933	1	0.233791	-0.120055	0.198901	1	0.278854	0.120776	0.481004	1	114	RBM24	RNA-binding protein 24	Q9BX46	RBM24
SeqId.11381.56	0.255201	0.157014	0.419774	0.598788	1	0.305573	0.197812	0.625283	1	0.262231	0.300021	0.878524	1	0.15715	0.549997	0.0470003	1	114	PRPS1	Ribose-phosphate pyrophosphokinase 1	P60891	PRPS1
SeqId.11382.5	0.240031	0.238586	0.380758	0.793852	1	0.323244	0.166846	0.45457	1	0.25015	0.386745	0.560924	1	0.247062	0.441831	0.325537	1	114	BIEA	Biliverdin reductase A	P53004	BLVRA
SeqId.11383.41	-0.0498201	-0.0853452	0.316055	0.233188	1	0.0261405	0.129496	0.641772	1	0.061253	-0.120256	0.473119	1	0.143075	0.0423035	0.624851	1	114	Keratin 7	Keratin, type II cytoskeletal 7	P08729	KRT7
SeqId.11387.3	0.310678	0.545302	0.417866	0.692663	1	0.347715	0.642814	0.270696	1	0.454081	0.143244	0.302705	1	0.284538	0.451407	0.496845	1	114	ATF6B	Cyclic AMP-dependent transcription factor ATF-6 beta	Q99941	ATF6B
SeqId.11388.75	0.0892327	0.129507	0.089723	0.980976	1	0.205938	-0.163666	0.0771844	1	0.159882	-0.183242	0.149357	1	0.196379	-0.0216139	0.250097	1	114	HE4	WAP four-disulfide core domain protein 2	Q14508	WFDC2
SeqId.11390.24	0.0894381	0.0770536	0.385994	0.452366	1	0.150641	0.260397	0.647152	1	0.144522	0.22377	0.770022	1	0.131088	0.168655	0.858384	1	114	Carbonic Anhydrase VIII	Carbonic anhydrase-related protein	P35219	CA8
SeqId.11391.69	0.204593	0.0504022	0.481764	0.265835	1	0.202253	0.398685	0.380872	1	0.154303	0.592516	0.0828066	1	0.223567	0.442466	0.280561	1	114	MVK	Mevalonate kinase	Q03426	MVK
SeqId.11395.5	0.0637623	0.186405	0.0544467	0.715645	1	0.104764	0.0923438	0.938575	1	0.0638412	0.240441	0.326138	1	0.0392433	0.249621	0.163348	1	114	FAK2	Protein-tyrosine kinase 2-beta	Q14289	PTK2B
SeqId.11396.39	0.164201	0.179265	0.282773	0.905111	1	0.219619	0.211032	0.973162	1	0.259259	-0.097976	0.214724	1	0.327995	0.19948	0.586247	1	114	DNAI1	Dynein intermediate chain 1, axonemal	Q9UI46	DNAI1
SeqId.11401.181	0.0116461	-0.0213305	0.686354	0.0329854	1	0.227189	0.0604812	0.531848	1	0.24452	-0.201027	0.137878	1	0.170209	0.279212	0.650734	1	114	RN146	E3 ubiquitin-protein ligase RNF146	Q9NTX7	RNF146
SeqId.11402.17	0.171805	0.113807	0.422175	0.562279	1	0.24144	0.209594	0.902416	1	0.248663	0.0673523	0.534568	1	0.332888	0.205733	0.587767	1	114	KMT2C	Histone-lysine N-methyltransferase 2C	Q8NEZ4	KMT2C
SeqId.11405.150	0.152604	0.0396456	0.360479	0.470919	1	0.144905	0.326491	0.413619	1	0.171607	0.178278	0.978761	1	0.175796	0.285297	0.579279	1	114	CARD9	Caspase recruitment domain-containing protein 9	Q9H257	CARD9
SeqId.11406.82	0.138485	0.276517	0.311651	0.750803	1	0.248553	0.206518	0.861102	1	0.250581	0.0624106	0.489765	1	0.2638	0.322617	0.785938	1	114	ACAD8	Isobutyryl-CoA dehydrogenase, mitochondrial	Q9UKU7	ACAD8
SeqId.11407.57	0.0686166	0.0610571	0.304542	0.599811	1	0.108041	0.232588	0.601005	1	0.12847	0.102893	0.923788	1	0.120153	0.316804	0.362747	1	114	PLS3	Phospholipid scramblase 3	Q9NRY6	PLSCR3
SeqId.11416.23	0.130725	0.298033	-0.0991754	0.422068	1	0.131504	0.145934	0.954921	1	0.138385	0.0318063	0.709925	1	0.133719	0.272458	0.559436	1	114	FBXL4	F-box/LRR-repeat protein 4	Q9UKA2	FBXL4
SeqId.11421.10	0.254012	0.420928	0.331108	0.680711	1	0.351321	0.245043	0.571732	1	0.306075	0.373366	0.748902	1	0.264362	0.484873	0.226555	1	114	EHD4	EH domain-containing protein 4	Q9H223	EHD4
SeqId.11422.2	0.376705	0.227938	0.563952	0.469817	1	0.377967	0.442011	0.781596	1	0.39399	0.326156	0.792979	1	0.47365	0.504745	0.884354	1	114	DLX3	Homeobox protein DLX-3	O60479	DLX3
SeqId.11424.4	0.0411504	-0.00491364	0.579006	0.0601428	1	0.13284	0.304205	0.472987	1	0.139576	0.255226	0.666289	1	0.334849	0.0207526	0.159615	1	114	FAAA	Fumarylacetoacetase	P16930	FAH
SeqId.11425.31	0.160376	0.116118	0.302375	0.793343	1	0.177131	0.289154	0.639691	1	0.183255	0.1819	0.996024	1	0.220117	0.322006	0.645774	1	114	RUFY1	RUN and FYVE domain-containing protein 1	Q96T51	RUFY1
SeqId.11428.31	0.180545	0.305427	0.0842301	0.608945	1	0.209581	0.143709	0.728498	1	0.165312	0.31163	0.487995	1	0.161209	0.215693	0.764118	1	114	PDLI1	PDZ and LIM domain protein 1	O00151	PDLIM1
SeqId.11429.80	0.229096	0.244798	0.484921	0.569558	1	0.316905	0.324475	0.974225	1	0.301762	0.266423	0.894936	1	0.393447	0.334806	0.781569	1	114	hnRNP C1/C2	Heterogeneous nuclear ribonucleoproteins C1/C2	P07910	HNRNPC
SeqId.11430.49	0.144619	0.218054	0.386209	0.683853	1	0.210284	0.354786	0.578126	1	0.268294	0.00921147	0.378267	1	0.306934	0.224424	0.730552	1	114	DTX1	E3 ubiquitin-protein ligase DTX1	Q86Y01	DTX1
SeqId.11431.235	0.129621	0.0820556	0.335059	0.474991	1	0.185189	0.162597	0.903947	1	0.171944	0.142476	0.888922	1	0.0747351	0.39105	0.0684575	1	114	RECQ1	ATP-dependent DNA helicase Q1	P46063	RECQL
SeqId.11432.11	0.103913	0.0230566	0.217825	0.753869	1	0.10432	0.204711	0.642094	1	0.123878	0.0432288	0.74206	1	0.0935188	0.283857	0.340435	1	114	PQBP1	Polyglutamine-binding protein 1	O60828	PQBP1
SeqId.11433.11	-0.0700574	-0.131083	0.172428	0.547509	1	-0.0374801	0.0787629	0.638918	1	-0.0437907	0.0500655	0.736933	1	0.0671301	0.155532	0.708161	1	114	TECT2	Tectonic-2	Q96GX1	TCTN2
SeqId.11436.6	-0.0766119	-0.0367951	0.273125	0.305467	1	0.030568	0.0542078	0.914576	1	0.0337656	-0.049557	0.737938	1	-0.0890476	0.257212	0.0838775	1	114	AINX	Alpha-internexin	Q16352	INA
SeqId.11438.6	0.21493	0.201247	0.39694	0.649305	1	0.276284	0.240759	0.86116	1	0.237485	0.341399	0.648694	1	0.20305	0.469145	0.15467	1	114	DNJB2	DnaJ homolog subfamily B member 2	P25686	DNAJB2
SeqId.11439.88	0.055588	0.136219	0.330656	0.541504	1	0.131436	0.274855	0.536762	1	0.172242	0.0115558	0.542973	1	0.248149	0.117499	0.530284	1	114	RHPN2	Rhophilin-2	Q8IUC4	RHPN2
SeqId.11440.58	-0.098968	-0.114171	-0.0537307	0.976083	1	-0.0777349	-0.0648289	0.957136	1	-0.115734	0.0204373	0.615035	1	-0.00295075	-0.053209	0.830006	1	114	SOCS-3	Suppressor of cytokine signaling 3	O14543	SOCS3
SeqId.11441.11	0.176311	0.182209	0.240394	0.947547	1	0.221895	0.137859	0.66092	1	0.175094	0.28095	0.621105	1	0.151279	0.373463	0.205265	1	114	PYGL	Glycogen phosphorylase, liver form	P06737	PYGL
SeqId.11442.1	0.215134	0.346416	0.380199	0.740363	1	0.294601	0.320793	0.908089	1	0.265291	0.411467	0.564148	1	0.259895	0.509466	0.207221	1	114	DNER	Delta and Notch-like epidermal growth factor-related receptor	Q8NFT8	DNER
SeqId.11444.49	0.0978482	0.074106	0.237602	0.850965	1	0.0851822	0.324579	0.366535	1	0.113174	0.183905	0.812664	1	0.0589364	0.332125	0.264429	1	114	RPC6	DNA-directed RNA polymerase III subunit RPC6	Q9H1D9	POLR3F
SeqId.11448.34	0.289949	0.269155	0.242238	0.970453	1	0.307737	0.19975	0.560541	1	0.243719	0.410512	0.421825	1	0.286185	0.378587	0.607518	1	114	GALK1	Galactokinase	P51570	GALK1
SeqId.11449.22	0.290033	0.280502	0.482001	0.590827	1	0.370872	0.205966	0.394788	1	0.319942	0.401945	0.703981	1	0.284856	0.465784	0.338183	1	114	CAZA1	F-actin-capping protein subunit alpha-1	P52907	CAPZA1
SeqId.11454.87	0.38851	0.401952	0.355927	0.977883	1	0.415127	0.326305	0.637754	1	0.377603	0.415537	0.857631	1	0.272101	0.656562	0.0289778	1	114	EIF3G	Eukaryotic translation initiation factor 3 subunit G	O75821	EIF3G
SeqId.11456.2	0.231946	0.107572	0.331321	0.724458	1	0.218085	0.319178	0.664643	1	0.216145	0.253344	0.88813	1	0.284144	0.251006	0.878521	1	114	MAGBA	Melanoma-associated antigen B10	Q96LZ2	MAGEB10
SeqId.11457.53	0.0451367	-0.121049	-0.0143482	0.783262	1	0.000432116	0.034906	0.880006	1	-0.00680837	-0.0489907	0.871593	1	0.0664811	-0.000276772	0.749674	1	114	GALE	UDP-glucose 4-epimerase	Q14376	GALE
SeqId.11458.30	0.205313	0.234412	0.13394	0.880875	1	0.234059	0.108151	0.467271	1	0.203625	0.15851	0.816181	1	0.0823189	0.460709	0.019595	1	114	PCBP1	Poly(rC)-binding protein 1	Q15365	PCBP1
SeqId.11459.81	0.122811	0.0987999	0.538312	0.215279	1	0.243047	0.2248	0.940066	1	0.262566	0.00345896	0.346274	1	0.256411	0.302594	0.835162	1	114	ELL	RNA polymerase II elongation factor ELL	P55199	ELL
SeqId.11462.8	0.276162	0.319112	0.449516	0.815916	1	0.309103	0.489592	0.479134	1	0.379667	0.093783	0.322785	1	0.259563	0.555401	0.205654	1	114	RBM9	RNA binding protein fox-1 homolog 2	O43251	RBFOX2
SeqId.11464.9	0.196452	0.118971	0.494124	0.455397	1	0.244359	0.351297	0.688081	1	0.272283	0.132898	0.644014	1	0.353178	0.313109	0.872359	1	114	RELB	Transcription factor RelB	Q01201	RELB
SeqId.11465.4	0.139691	0.278304	0.336321	0.723856	1	0.230586	0.271901	0.868603	1	0.27041	0.00890667	0.350578	1	0.278859	0.278252	0.997929	1	114	GP135	Probable G-protein coupled receptor 135	Q8IZ08	GPR135
SeqId.11468.15	0.0246807	-0.0124811	0.0908891	0.932417	1	0.102656	-0.196191	0.20583	1	0.0669531	-0.141022	0.429461	1	0.0797466	-0.0282874	0.631937	1	114	RBM19	Probable RNA-binding protein 19	Q9Y4C8	RBM19
SeqId.11476.43	0.300546	0.342882	0.410095	0.868494	1	0.376397	0.246058	0.506858	1	0.322005	0.417607	0.662749	1	0.242373	0.577392	0.0743891	1	114	VPS4A	Vacuolar protein sorting-associated protein 4A	Q9UN37	VPS4A
SeqId.11480.1	0.240204	0.300259	0.209656	0.948549	1	0.263275	0.268838	0.981608	1	0.242032	0.281841	0.883399	1	0.250651	0.422746	0.442669	1	114	Aldehyde dehydrogenase, class 3	Aldehyde dehydrogenase, dimeric NADP-preferring	P30838	ALDH3A1
SeqId.11481.25	-0.330906	-0.0362744	-0.00312176	0.200095	1	-0.0505784	-0.513911	0.0222394	1	-0.150735	-0.271142	0.600319	1	-0.154071	-0.00199808	0.402831	1	114	TIMD3	Hepatitis A virus cellular receptor 2	Q8TDQ0	HAVCR2
SeqId.11486.26	-0.0434033	0.0578889	0.346057	0.302742	1	0.105037	0.0798643	0.915578	1	0.0914594	0.0182461	0.78584	1	0.134004	0.127158	0.974988	1	114	ZN174	Zinc finger protein 174	Q15697	ZNF174
SeqId.11490.42	0.356923	0.0912596	0.511437	0.22517	1	0.379183	0.197192	0.38553	1	0.354375	0.173565	0.443306	1	0.147951	0.72178	0.00319442	1	114	UBL4A	Ubiquitin-like protein 4A	P11441	UBL4A
SeqId.11493.169	0.338522	0.331129	0.3824	0.973917	1	0.409119	0.199081	0.306779	1	0.342293	0.370581	0.902652	1	0.21211	0.680685	0.0162721	1	114	DYL2	Dynein light chain 2, cytoplasmic	Q96FJ2	DYNLL2
SeqId.11494.4	-0.181504	-0.193974	0.236426	0.15241	1	-0.0319697	-0.183358	0.491351	1	-0.0792165	-0.101596	0.92815	1	0.00726019	-0.0138547	0.915748	1	114	ELL2	RNA polymerase II elongation factor ELL2	O00472	ELL2
SeqId.11510.31	-0.0804941	0.0991294	-0.0319154	0.728684	1	-0.0414194	0.121565	0.45812	1	0.0103765	-0.165703	0.478759	1	0.157751	-0.0968845	0.222692	1	114	Apo L1	Apolipoprotein L1	O14791	APOL1
SeqId.11513.92	0.168418	0.119605	0.447262	0.464788	1	0.226775	0.295215	0.777757	1	0.220873	0.233981	0.961946	1	0.227566	0.383459	0.478667	1	114	CD38	ADP-ribosyl cyclase/cyclic ADP-ribose hydrolase 1	P28907	CD38
SeqId.11514.196	-0.146992	0.154635	0.145826	0.372251	1	0.0282181	-0.00224968	0.902554	1	0.105027	-0.466617	0.0390821	1	0.185789	-0.210404	0.0872857	1	114	CD59	CD59 glycoprotein	P13987	CD59
SeqId.11516.7	0.307431	0.278875	0.715761	0.253166	1	0.401038	0.487679	0.732058	1	0.391552	0.435259	0.879217	1	0.568103	0.430377	0.552008	1	114	FABPL	Fatty acid-binding protein, liver	P07148	FABP1
SeqId.11530.37	-0.281531	-0.351704	0.0227203	0.314427	1	-0.255415	-0.103914	0.500629	1	-0.232647	-0.196544	0.885625	1	0.0389375	-0.3459	0.0460502	1	114	HEM3	Porphobilinogen deaminase	P08397	HMBS
SeqId.11531.24	0.181601	0.315744	0.395243	0.555802	1	0.28111	0.255362	0.896432	1	0.277708	0.232111	0.836053	1	0.180663	0.35743	0.335552	1	114	GI24	V-type immunoglobulin domain-containing suppressor of T-cell activation	Q9H7M9	C10orf54
SeqId.11534.6	0.0333707	0.3015	0.273717	0.429423	1	0.16971	0.212919	0.851336	1	0.145357	0.253522	0.676979	1	0.252244	0.220384	0.878298	1	114	LRIT3	Leucine-rich repeat, immunoglobulin-like domain and transmembrane domain-containing protein 3	Q3SXY7	LRIT3
SeqId.11536.9	0.067294	0.00569184	0.458203	0.203084	1	0.118555	0.287101	0.476852	1	0.156786	0.0939945	0.813247	1	0.142898	0.347317	0.349277	1	114	MYSM1	Histone H2A deubiquitinase MYSM1	Q5VVJ2	MYSM1
SeqId.11537.12	-0.0521355	0.0689593	0.290592	0.410975	1	0.0498166	0.0407811	0.970351	1	0.0805922	-0.0150762	0.726625	1	0.0579884	0.123486	0.769593	1	114	TFR2	Transferrin receptor protein 2	Q9UP52	TFR2
SeqId.11538.216	0.163862	0.438755	0.481276	0.38144	1	0.309679	0.365861	0.824429	1	0.368037	0.0644957	0.281075	1	0.257714	0.534947	0.206738	1	114	DCMC	Malonyl-CoA decarboxylase, mitochondrial	O95822	MLYCD
SeqId.11539.4	0.133609	0.109627	0.393805	0.517044	1	0.163707	0.374983	0.363275	1	0.163859	0.317024	0.564618	1	0.18863	0.369199	0.389783	1	114	ATPK	ATP synthase subunit f, mitochondrial	P56134	ATP5J2
SeqId.11540.37	0.31034	0.135846	0.347433	0.587954	1	0.330741	0.134986	0.306469	1	0.26584	0.303175	0.862574	1	0.100485	0.608537	0.00495713	1	114	FOXO3A	Forkhead box protein O3	O43524	FOXO3
SeqId.11542.11	0.242694	0.158735	0.320256	0.822762	1	0.244726	0.315425	0.739792	1	0.232821	0.268038	0.88531	1	0.14808	0.447604	0.121114	1	114	TM230	Transmembrane protein 230	Q96A57	TMEM230
SeqId.11543.84	0.335834	0.113979	0.530594	0.314513	1	0.320626	0.393217	0.753687	1	0.34277	0.231675	0.669133	1	0.235362	0.584589	0.0907337	1	114	LIMA1	LIM domain and actin-binding protein 1	Q9UHB6	LIMA1
SeqId.11544.39	-0.0502092	-0.0718133	0.410127	0.0999101	1	0.0443585	0.160375	0.599211	1	0.0822326	-0.0683228	0.545322	1	-0.0193831	0.317969	0.0939961	1	114	PHF3	PHD finger protein 3	Q92576	PHF3
SeqId.11546.7	-0.085036	-0.0710443	0.126678	0.720166	1	-0.000246236	-0.0439612	0.864488	1	-0.0110914	-0.118186	0.711151	1	-0.143957	0.23112	0.105254	1	114	CYGB	Cytoglobin	Q8WWM9	CYGB
SeqId.11547.84	-0.47074	-0.339525	-0.113065	0.442417	1	-0.365524	-0.225591	0.598088	1	-0.269174	-0.724051	0.125324	1	-0.260665	-0.402315	0.593487	1	114	MUSK	Muscle, skeletal receptor tyrosine-protein kinase	O15146	MUSK
SeqId.11548.84	0.307677	0.378228	0.143473	0.671256	1	0.241542	0.422995	0.428499	1	0.29955	0.225747	0.772406	1	0.324462	0.351392	0.892868	1	114	MPIP1	M-phase inducer phosphatase 1	P30304	CDC25A
SeqId.11549.6	-0.0875712	-0.0218191	0.340645	0.266569	1	0.0134066	0.17155	0.534117	1	0.0316535	0.0475293	0.955792	1	0.153757	0.0747385	0.737134	1	114	ISL1	Insulin gene enhancer protein ISL-1	P61371	ISL1
SeqId.11551.16	0.18046	0.103197	0.500648	0.328276	1	0.255717	0.261402	0.981016	1	0.249683	0.180154	0.797184	1	0.126146	0.594526	0.0301949	1	114	HM20B	SWI/SNF-related matrix-associated actin-dependent regulator of chromatin subfamily E member 1-related	Q9P0W2	HMG20B
SeqId.11556.19	0.226881	0.172348	0.261948	0.954217	1	0.221266	0.303593	0.739478	1	0.246965	0.0960492	0.5902	1	0.338872	0.254558	0.713386	1	114	ARFG1	ADP-ribosylation factor GTPase-activating protein 1	Q8N6T3	ARFGAP1
SeqId.11557.3	0.115454	0.0116031	0.549453	0.14473	1	0.24282	0.100405	0.565794	1	0.23779	-0.0190146	0.356712	1	0.203107	0.344493	0.525247	1	114	SMUF1	E3 ubiquitin-protein ligase SMURF1	Q9HCE7	SMURF1
SeqId.11560.76	0.095879	0.190536	0.440965	0.445535	1	0.217195	0.232762	0.951835	1	0.267728	-0.0905645	0.214228	1	0.202729	0.306199	0.663838	1	114	NFAC4	Nuclear factor of activated T-cells, cytoplasmic 4	Q14934	NFATC4
SeqId.11562.9	0.0399686	0.172362	0.213312	0.76389	1	0.0986505	0.151871	0.830826	1	0.159338	-0.079143	0.389418	1	0.0429854	0.291608	0.279356	1	114	DPOE2	DNA polymerase epsilon subunit 2	P56282	POLE2
SeqId.11563.51	0.172929	0.0402817	0.386179	0.516214	1	0.178514	0.308657	0.606697	1	0.229625	-0.00343022	0.414986	1	0.237318	0.318415	0.72759	1	114	SYTL4	Synaptotagmin-like protein 4	Q96C24	SYTL4
SeqId.11565.58	-0.224252	0.0724255	0.0677756	0.377483	1	-0.0576672	-0.172309	0.645351	1	-0.0324789	-0.266485	0.400533	1	-0.0248954	-0.104053	0.733504	1	114	ZNF23	Zinc finger protein 23	P17027	ZNF23
SeqId.11566.48	0.0277952	0.195953	0.287915	0.530732	1	0.109931	0.281478	0.457943	1	0.155605	0.0455106	0.671836	1	0.065973	0.292374	0.278078	1	114	Keratin 72	Keratin, type II cytoskeletal 72	Q14CN4	KRT72
SeqId.11567.23	0.0893495	0.115542	0.318946	0.69674	1	0.144956	0.262392	0.652515	1	0.115448	0.327415	0.472137	1	0.109981	0.359866	0.304059	1	114	ZNF10	Zinc finger protein 10	P21506	ZNF10
SeqId.11568.2	0.205849	0.259114	0.338544	0.83017	1	0.249127	0.301666	0.799707	1	0.241567	0.304523	0.785626	1	0.24898	0.33749	0.652945	1	114	FKB1B	Peptidyl-prolyl cis-trans isomerase FKBP1B	P68106	FKBP1B
SeqId.11570.94	0.195978	0.101152	0.421336	0.53518	1	0.238099	0.27449	0.882073	1	0.255209	0.0831509	0.536556	1	0.33291	0.178262	0.484821	1	114	BAP29	B-cell receptor-associated protein 29	Q9UHQ4	BCAP29
SeqId.11571.75	-0.189694	-0.235197	0.0815969	0.416001	1	-0.0971238	-0.195445	0.656215	1	-0.158997	-0.0262304	0.593807	1	-0.144005	-0.0596375	0.672988	1	114	NKG2E	NKG2-E type II integral membrane protein	Q07444	KLRC3
SeqId.11572.4	0.179277	0.33597	0.261348	0.685935	1	0.275848	0.14097	0.455158	1	0.22673	0.31165	0.672763	1	0.204934	0.39492	0.279093	1	114	DYN2	Dynamin-2	P50570	DNM2
SeqId.11573.3	0.189979	0.312884	0.422288	0.623553	1	0.228092	0.525985	0.1922	1	0.292935	0.216675	0.769131	1	0.184243	0.396135	0.299007	1	114	SRSF6	Serine/arginine-rich splicing factor 6	Q13247	SRSF6
SeqId.11582.63	0.130121	0.108482	0.438806	0.283757	1	0.24452	0.102839	0.483206	1	0.176305	0.309365	0.55742	1	0.146575	0.39952	0.188683	1	114	DNJA2	DnaJ homolog subfamily A member 2	O60884	DNAJA2
SeqId.11587.5	0.0431847	-0.0240328	0.24435	0.651693	1	0.0707314	0.164638	0.711369	1	0.120812	-0.1481	0.347303	1	0.0870333	0.183598	0.681978	1	114	MGAP	MAX gene-associated protein	Q8IWI9	MGA
SeqId.11590.5	0.140574	0.132803	0.185617	0.968642	1	0.127175	0.284379	0.411169	1	0.133278	0.226243	0.667742	1	0.149205	0.298941	0.371445	1	114	RBM23	Probable RNA-binding protein 23	Q86U06	RBM23
SeqId.11591.43	0.172201	0.131928	0.355422	0.736477	1	0.197268	0.325444	0.617567	1	0.254041	-0.0224519	0.341583	1	0.193085	0.443776	0.281216	1	114	PRC1	Protein regulator of cytokinesis 1	O43663	PRC1
SeqId.11592.1	0.280846	0.297232	0.49002	0.614287	1	0.33857	0.387277	0.81462	1	0.332487	0.353793	0.927427	1	0.254226	0.553133	0.117312	1	114	ELAV1	ELAV-like protein 1	Q15717	ELAVL1
SeqId.11593.21	0.0914686	0.100074	0.442551	0.400552	1	0.182605	0.224071	0.873615	1	0.212889	0.0195765	0.507441	1	0.160481	0.341005	0.455464	1	114	MIG	C-X-C motif chemokine 9	Q07325	CXCL9
SeqId.11596.47	0.158511	0.296237	0.269558	0.852452	1	0.233834	0.253948	0.938903	1	0.258021	0.0547806	0.490113	1	0.202381	0.405546	0.392194	1	114	ZN75D	Zinc finger protein 75D	P51815	ZNF75D
SeqId.11601.26	-0.120976	-0.065312	0.381038	0.118614	1	0.0370274	0.0310104	0.979709	1	0.0944335	-0.355071	0.0914312	1	0.109036	0.00422673	0.621398	1	114	DHX8	ATP-dependent RNA helicase DHX8	Q14562	DHX8
SeqId.11606.22	0.387609	0.376858	0.493837	0.872965	1	0.403559	0.473446	0.744436	1	0.380045	0.55559	0.463519	1	0.374665	0.636082	0.180631	1	114	DNJB6	DnaJ homolog subfamily B member 6	O75190	DNAJB6
SeqId.11607.15	0.11109	0.123567	0.456671	0.383995	1	0.19658	0.290425	0.704023	1	0.224663	0.074769	0.592085	1	0.203275	0.362486	0.483882	1	114	BRD1	Bromodomain-containing protein 1	O95696	BRD1
SeqId.11608.5	0.242967	0.471574	0.31595	0.531481	1	0.350743	0.280581	0.724695	1	0.31492	0.357706	0.848334	1	0.264689	0.507985	0.19985	1	114	MLP3B	Microtubule-associated proteins 1A/1B light chain 3B	Q9GZQ8	MAP1LC3B
SeqId.11614.29	0.190616	0.208834	0.450331	0.35235	1	0.258676	0.295782	0.835042	1	0.245353	0.322455	0.699013	1	0.16	0.458292	0.0635286	1	114	ERH	Enhancer of rudimentary homolog	P84090	ERH
SeqId.11615.16	0.180519	0.203093	0.0727653	0.790445	1	0.197687	0.0695414	0.460937	1	0.160663	0.158971	0.993054	1	0.12719	0.313397	0.266964	1	114	DAPP1	Dual adapter for phosphotyrosine and 3-phosphotyrosine and 3-phosphoinositide	Q9UN19	DAPP1
SeqId.11616.9	0.047504	0.0664427	0.347094	0.351626	1	0.124859	0.188945	0.753685	1	0.128621	0.110981	0.93896	1	0.0722582	0.349525	0.12362	1	114	HSF1	Heat shock factor protein 1	Q00613	HSF1
SeqId.11617.1	0.0329721	0.156789	0.364874	0.462148	1	0.116862	0.332522	0.389602	1	0.169234	0.0423054	0.655412	1	0.0578075	0.295691	0.303306	1	114	LFA-1 alpha-L chain	Integrin alpha-L	P20701	ITGAL
SeqId.11618.83	-0.0986721	-0.0972055	0.196679	0.544887	1	-0.00116399	-0.00304561	0.994359	1	0.00289728	-0.165362	0.578534	1	0.0217378	0.0106706	0.964569	1	114	MYB	Transcriptional activator Myb	P10242	MYB
SeqId.11626.7	0.304617	0.330946	0.453533	0.804796	1	0.389971	0.26734	0.571259	1	0.31899	0.485638	0.49313	1	0.306442	0.555964	0.22391	1	114	UB2V1	Ubiquitin-conjugating enzyme E2 variant 1	Q13404	UBE2V1
SeqId.11633.89	0.359192	0.335332	0.548879	0.656725	1	0.419802	0.393473	0.904192	1	0.382526	0.476932	0.701392	1	0.311284	0.609173	0.144641	1	114	AHSA1	Activator of 90 kDa heat shock protein ATPase homolog 1	O95433	AHSA1
SeqId.11634.32	0.178354	0.422086	0.176697	0.383716	1	0.276565	0.165114	0.547805	1	0.247011	0.227699	0.925688	1	0.146521	0.404484	0.142983	1	114	RGS10	Regulator of G-protein signaling 10	O43665	RGS10
SeqId.11636.33	0.331218	0.390014	0.415974	0.915324	1	0.378209	0.371039	0.972208	1	0.34613	0.470177	0.589401	1	0.367936	0.43112	0.757391	1	114	Transgelin-2	Transgelin-2	P37802	TAGLN2
SeqId.11638.42	0.0928577	0.2755	0.0450811	0.716799	1	0.147998	0.117051	0.905589	1	0.154018	0.0185534	0.641823	1	0.129429	0.242663	0.629676	1	114	B3GT2	Beta-1,3-galactosyltransferase 2	O43825	B3GALT2
SeqId.11643.73	0.278393	0.0245557	0.503752	0.18769	1	0.295085	0.21526	0.719735	1	0.309708	0.051701	0.299425	1	0.192981	0.561228	0.0705328	1	114	DTX3L	E3 ubiquitin-protein ligase DTX3L	Q8TDB6	DTX3L
SeqId.11645.9	0.183122	0.235097	0.517202	0.491703	1	0.252768	0.432946	0.504737	1	0.344559	-0.0354299	0.209663	1	0.212639	0.465763	0.30686	1	114	P4HA1	Prolyl 4-hydroxylase subunit alpha-1	P13674	P4HA1
SeqId.11646.4	-0.0618467	-0.10995	0.237942	0.385778	1	0.0476061	-0.0742854	0.598629	1	0.0363888	-0.183321	0.403368	1	0.0615555	-0.03779	0.638445	1	114	Carbohydrate sulfotransferase 9	Carbohydrate sulfotransferase 9	Q7L1S5	CHST9
SeqId.11647.6	0.092924	-0.0552599	0.250901	0.542767	1	0.0873524	0.177706	0.696255	1	0.155878	-0.214627	0.154644	1	0.202646	0.0627787	0.517314	1	114	Frizzled-10	Frizzled-10	Q9ULW2	FZD10
SeqId.11649.3	0.275036	0.291051	0.399184	0.827177	1	0.370817	0.163209	0.286068	1	0.303361	0.339124	0.870433	1	0.207196	0.576078	0.0457765	1	114	SMAP1	Stromal membrane-associated protein 1	Q8IYB5	SMAP1
SeqId.11653.69	-0.0152074	0.0314915	0.172792	0.769008	1	0.0351834	0.121654	0.72621	1	0.078453	-0.124512	0.462579	1	0.122474	0.138732	0.944525	1	114	SC6A9	Sodium- and chloride-dependent glycine transporter 1	P48067	SLC6A9
SeqId.11654.77	-0.128248	0.011007	0.19379	0.438904	1	0.00581748	-0.004108	0.966836	1	-0.029314	0.0685142	0.715719	1	-0.0323043	0.142079	0.43032	1	114	NRSN1	Neurensin-1	Q8IZ57	NRSN1
SeqId.11656.110	0.0153054	0.00735541	0.231236	0.594844	1	0.0892747	0.062304	0.900108	1	0.0809462	-0.00650813	0.719064	1	0.0284862	0.243395	0.27902	1	114	EVL	Ena/VASP-like protein	Q9UI08	EVL
SeqId.11657.86	0.0176247	0.0939534	0.424652	0.3094	1	0.166883	0.122413	0.861027	1	0.159108	0.0337243	0.661985	1	0.0897654	0.353096	0.25555	1	114	SOCS7	Suppressor of cytokine signaling 7	O14512	SOCS7
SeqId.11659.31	0.301258	0.0221968	0.315783	0.41504	1	0.279441	0.104851	0.437408	1	0.249606	0.134393	0.646474	1	0.0867779	0.528373	0.0393875	1	114	EPN4	Clathrin interactor 1	Q14677	CLINT1
SeqId.11661.11	0.100995	0.145762	0.364523	0.564475	1	0.17423	0.22895	0.818332	1	0.196319	0.0865309	0.679932	1	0.116732	0.25195	0.52582	1	114	NALP1	NACHT, LRR and PYD domains-containing protein 1	Q9C000	NLRP1
SeqId.11664.32	0.267801	0.405753	0.329045	0.773627	1	0.34892	0.257293	0.629613	1	0.293553	0.445048	0.474836	1	0.289328	0.460391	0.353221	1	114	ARFG2	ADP-ribosylation factor GTPase-activating protein 2	Q8N6H7	ARFGAP2
SeqId.11666.72	0.145117	0.115589	0.353017	0.659736	1	0.182414	0.28775	0.662454	1	0.230059	-0.0130657	0.373001	1	0.308582	0.121105	0.405034	1	114	RGS8	Regulator of G-protein signaling 8	P57771	RGS8
SeqId.11667.29	0.0752233	0.186535	0.299236	0.696863	1	0.159115	0.211072	0.838139	1	0.199505	-0.0289613	0.421275	1	0.0882875	0.394272	0.183086	1	114	TENC1	Tensin-2	Q63HR2	TNS2
SeqId.11669.39	0.0826093	0.149102	0.307957	0.681272	1	0.146569	0.260755	0.637039	1	0.171325	0.0797595	0.737717	1	0.251407	0.195629	0.801439	1	114	SO5A1	Solute carrier organic anion transporter family member 5A1	Q9H2Y9	SLCO5A1
SeqId.11671.19	0.0865374	0.207083	0.383078	0.461238	1	0.182287	0.314391	0.552563	1	0.230376	0.0053101	0.375675	1	0.288672	0.219723	0.732534	1	114	BRPF1	Peregrin	P55201	BRPF1
SeqId.11672.17	0.227509	0.141551	0.519118	0.381792	1	0.276139	0.36204	0.719792	1	0.3264	0.0327969	0.279427	1	0.325228	0.366118	0.851323	1	114	KI16B	Kinesin-like protein KIF16B	Q96L93	KIF16B
SeqId.11677.17	-0.0342898	0.137055	0.0927319	0.767381	1	0.0501625	0.0979678	0.845981	1	0.0452448	0.031336	0.96011	1	0.0975919	0.0923554	0.981979	1	114	ZDH14	Probable palmitoyltransferase ZDHHC14	Q8IZN3	ZDHHC14
SeqId.11678.105	-0.103292	0.210163	0.197493	0.329281	1	0.0667732	0.0854175	0.938624	1	0.0473308	0.0882045	0.880917	1	-0.00773619	0.264519	0.226287	1	114	CXD2	Gap junction delta-2 protein	Q9UKL4	GJD2
SeqId.11681.8	0.288165	0.191552	0.363659	0.758396	1	0.329232	0.156386	0.378917	1	0.296193	0.205972	0.681288	1	0.171922	0.522398	0.0621732	1	114	NUPL	Arf-GAP domain and FG repeat-containing protein 1	P52594	AGFG1
SeqId.11682.7	0.170119	0.117064	0.275715	0.863414	1	0.198103	0.218525	0.934254	1	0.226512	-0.0321487	0.356476	1	0.335486	0.0797334	0.273557	1	114	TXNIP	Thioredoxin-interacting protein	Q9H3M7	TXNIP
SeqId.11683.19	0.300273	0.264775	0.385857	0.861567	1	0.354574	0.213478	0.463139	1	0.298135	0.375225	0.720574	1	0.223268	0.549464	0.0767123	1	114	GGA3	ADP-ribosylation factor-binding protein GGA3	Q9NZ52	GGA3
SeqId.11690.47	0.172825	0.208953	0.386282	0.701721	1	0.254794	0.18441	0.774822	1	0.274326	0.0455305	0.402551	1	0.2478	0.331	0.705939	1	114	APC7	Anaphase-promoting complex subunit 7	Q9UJX3	ANAPC7
SeqId.11692.21	0.115284	0.273766	0.342451	0.674101	1	0.21167	0.296089	0.745073	1	0.256709	0.00719426	0.393376	1	0.193316	0.347895	0.515141	1	114	SHC4	SHC-transforming protein 4	Q6S5L8	SHC4
SeqId.11696.7	-0.464862	-0.327296	-0.387694	0.836248	1	-0.446924	-0.219902	0.320299	1	-0.392632	-0.486693	0.715324	1	-0.197977	-0.490809	0.171859	1	114	RABP2	Cellular retinoic acid-binding protein 2	P29373	CRABP2
SeqId.11699.16	0.303942	0.442663	0.485596	0.650707	1	0.405743	0.341417	0.755839	1	0.3729	0.445725	0.751907	1	0.332755	0.567869	0.234262	1	114	TP4A2	Protein tyrosine phosphatase type IVA 2	Q12974	PTP4A2
SeqId.11708.2	-0.0656311	0.156792	0.110382	0.646736	1	0.0606036	0.0392933	0.933196	1	0.0683674	-0.11095	0.531506	1	0.1058	0.0614036	0.850954	1	114	LCN1	Lipocalin-1	P31025	LCN1
SeqId.11709.29	0.0786099	0.0347703	0.395043	0.309764	1	0.181349	0.0742225	0.628421	1	0.169714	0.0209201	0.548742	1	0.192641	0.26394	0.722522	1	114	CPT1B	Carnitine O-palmitoyltransferase 1, muscle isoform	Q92523	CPT1B
SeqId.11715.1	0.186859	0.0675914	0.283883	0.75818	1	0.199155	0.201988	0.99068	1	0.213348	0.0120039	0.464509	1	0.28518	0.215126	0.759603	1	114	PO2F1	POU domain, class 2, transcription factor 1	P14859	POU2F1
SeqId.11716.28	0.0903987	0.0696536	0.42395	0.346993	1	0.239219	-0.00838398	0.295222	1	0.211429	-0.0496773	0.326092	1	0.13466	0.234694	0.647861	1	114	LRIT2	Leucine-rich repeat, immunoglobulin-like domain and transmembrane domain-containing protein 2	A6NDA9	LRIT2
SeqId.11816.84	0.196608	0.33113	0.102192	0.573357	1	0.228213	0.183685	0.810401	1	0.197743	0.267543	0.736406	1	0.192674	0.303093	0.537184	1	114	JAK2	Tyrosine-protein kinase JAK2	O60674	JAK2
SeqId.11825.27	0.0883785	0.0645928	0.375449	0.516021	1	0.155396	0.231382	0.767938	1	0.194493	-0.0506366	0.40048	1	0.0977128	0.335289	0.320918	1	114	PRGC1	Peroxisome proliferator-activated receptor gamma coactivator 1-alpha	Q9UBK2	PPARGC1A
SeqId.11827.7	0.138589	0.16329	0.0885302	0.966971	1	0.1304	0.216253	0.726618	1	0.0912863	0.331482	0.385219	1	0.106228	0.393325	0.188068	1	114	RORG	Nuclear receptor ROR-gamma	P51449	RORC
SeqId.11837.7	-0.19553	-0.152219	0.0335567	0.651645	1	-0.121554	-0.0797879	0.859706	1	-0.067276	-0.416882	0.187579	1	-0.129155	-0.0258153	0.633652	1	114	GITR	Tumor necrosis factor receptor superfamily member 18	Q9Y5U5	TNFRSF18
SeqId.11838.130	-0.0785313	-0.116675	0.391994	0.135264	1	0.0513023	0.0340325	0.943464	1	0.040064	-0.0422467	0.76605	1	0.0236068	0.128444	0.63831	1	114	FA38A	Piezo-type mechanosensitive ion channel component 1	Q92508	PIEZO1
SeqId.11872.9	0.155374	0.125856	0.167986	0.986277	1	0.147984	0.283862	0.524383	1	0.098029	0.399667	0.226568	1	0.093493	0.337781	0.200667	1	114	PCDGD	Protocadherin gamma-B1	Q9Y5G3	PCDHGB1
SeqId.11910.27	0.371432	0.367917	0.516247	0.793148	1	0.449836	0.312252	0.524869	1	0.402313	0.42204	0.935222	1	0.256083	0.734767	0.0202711	1	114	DLX4	Homeobox protein DLX-4	Q92988	DLX4
SeqId.11911.13	0.137007	0.173385	0.307713	0.811735	1	0.150378	0.373282	0.375744	1	0.185463	0.202214	0.952805	1	0.124232	0.378375	0.26923	1	114	LRC4B	Leucine-rich repeat-containing protein 4B	Q9NT99	LRRC4B
SeqId.11926.23	0.309797	0.388064	0.343931	0.915607	1	0.363838	0.260376	0.574724	1	0.338295	0.343534	0.979627	1	0.201561	0.560039	0.0429353	1	114	P34	Alpha- and gamma-adaptin-binding protein p34	Q6PD74	AAGAB
SeqId.11934.9	0.0378141	0.653342	0.380591	0.045095	1	0.207004	0.619729	0.0952633	1	0.309645	0.180575	0.645464	1	0.301357	0.372666	0.750003	1	114	INT3	Integrator complex subunit 3	Q68E01	INTS3
SeqId.11952.1	0.0783025	0.257728	0.251794	0.726058	1	0.197337	0.148645	0.850595	1	0.227759	-0.11062	0.243331	1	0.162149	0.335243	0.467333	1	114	IGDC3	Immunoglobulin superfamily DCC subclass member 3	Q8IVU1	IGDCC3
SeqId.11955.1	0.105399	0.152597	0.36945	0.415416	1	0.2668	-0.059564	0.0883819	1	0.175592	0.214809	0.855359	1	0.215755	0.297891	0.65606	1	114	RHG01	Rho GTPase-activating protein 1	Q07960	ARHGAP1
SeqId.11967.23	0.224358	0.151837	0.358125	0.774558	1	0.197488	0.454212	0.289925	1	0.243726	0.207228	0.894802	1	0.279344	0.288601	0.966917	1	114	RABP1	Cellular retinoic acid-binding protein 1	P29762	CRABP1
SeqId.11969.5	-0.0431919	0.0733173	0.223683	0.636895	1	0.012103	0.0686818	0.829047	1	0.086121	-0.103214	0.528276	1	0.0462281	0.0291086	0.942747	1	114	S100A2	Protein S100-A2	P29034	S100A2
SeqId.11988.24	0.211469	0.117137	0.260735	0.882845	1	0.192492	0.299597	0.664465	1	0.198098	0.197738	0.998972	1	0.194664	0.326591	0.56683	1	114	PTPRH	Receptor-type tyrosine-protein phosphatase H	Q9HD43	PTPRH
SeqId.11989.35	0.203215	0.105285	0.366366	0.654182	1	0.211782	0.282976	0.767668	1	0.209083	0.251963	0.873762	1	0.152281	0.422372	0.222311	1	114	EMC1	ER membrane protein complex subunit 1	Q8N766	EMC1
SeqId.12001.7	0.101733	0.0662243	0.413101	0.386675	1	0.164238	0.271406	0.649063	1	0.205517	-0.0103673	0.420154	1	0.249987	0.110312	0.529337	1	114	ZO1	Tight junction protein ZO-1	Q07157	TJP1
SeqId.12008.3	0.505304	0.645504	0.522595	0.816271	1	0.49768	0.694082	0.378166	1	0.522097	0.667053	0.559129	1	0.584746	0.691259	0.611656	1	114	CD7	T-cell antigen CD7	P09564	CD7
SeqId.12014.19	0.238473	0.368736	0.471398	0.507289	1	0.296877	0.509197	0.269893	1	0.290624	0.518758	0.296737	1	0.329003	0.402648	0.664851	1	114	PTPS	6-pyruvoyl tetrahydrobiopterin synthase	Q03393	PTS
SeqId.12016.60	0.257439	-0.0237546	0.268607	0.299433	1	0.23251	0.0633117	0.379724	1	0.202914	0.0962167	0.620479	1	-0.00921014	0.547407	0.00178555	1	114	CBL	E3 ubiquitin-protein ligase CBL	P22681	CBL
SeqId.12018.84	0.159786	0.255923	0.506581	0.365669	1	0.278219	0.316055	0.869978	1	0.266646	0.286728	0.938658	1	0.166361	0.397357	0.24726	1	114	TPK1	Thiamin pyrophosphokinase 1	Q9H3S4	TPK1
SeqId.12020.39	-0.0992541	-0.263921	0.095693	0.388161	1	-0.0944407	-0.0521866	0.848079	1	-0.0959445	-0.0972817	0.995684	1	0.0769259	-0.127586	0.298084	1	114	PMGE	Bisphosphoglycerate mutase	P07738	BPGM
SeqId.12022.12	0.138894	0.272575	0.195839	0.777083	1	0.210036	0.152182	0.755021	1	0.15412	0.353498	0.334822	1	0.133692	0.331962	0.272117	1	114	SMAD4	Mothers against decapentaplegic homolog 4	Q13485	SMAD4
SeqId.12030.82	0.130247	-0.00258079	0.201575	0.748298	1	0.1153	0.183211	0.767149	1	0.171662	-0.172499	0.184357	1	0.205585	0.0520825	0.472976	1	114	Desmin	Desmin	P17661	DES
SeqId.12033.3	0.122155	0.140109	0.382686	0.51665	1	0.250593	0.0878899	0.458832	1	0.208803	0.103148	0.673868	1	0.247414	0.335923	0.653332	1	114	BUB1	Mitotic checkpoint serine/threonine-protein kinase BUB1	O43683	BUB1
SeqId.12034.28	0.187974	0.0210543	-0.104328	0.309037	1	0.104294	0.0217877	0.658098	1	0.0729694	0.0662992	0.974686	1	0.0973195	0.0432055	0.757827	1	114	CAP 1	Adenylyl cyclase-associated protein 1	Q01518	CAP1
SeqId.12041.33	0.0853482	0.0153762	0.577365	0.110161	1	0.21586	0.155633	0.811158	1	0.192949	0.15461	0.892314	1	0.161495	0.346221	0.429927	1	114	HS71L	Heat shock 70 kDa protein 1-like	P34931	HSPA1L
SeqId.12046.51	0.205432	0.0656748	0.316718	0.678916	1	0.225274	0.192853	0.891389	1	0.216232	0.0933064	0.649735	1	0.244342	0.309929	0.767279	1	114	TADBP	TAR DNA-binding protein 43	Q13148	TARDBP
SeqId.12329.21	0.16946	0.0456793	0.0759982	0.853305	1	0.073047	0.306101	0.313512	1	0.0798748	0.272283	0.459927	1	0.0456248	0.329502	0.207073	1	114	KS6A1	Ribosomal protein S6 kinase alpha-1	Q15418	RPS6KA1
SeqId.12332.7	-0.156632	-0.146277	0.00949425	0.776493	1	-0.164988	0.12706	0.200447	1	-0.110823	-0.125599	0.954468	1	-0.142763	-0.168477	0.908882	1	114	EF2K	Eukaryotic elongation factor 2 kinase	O00418	EEF2K
SeqId.12333.87	0.19058	-0.107704	0.557182	0.0630657	1	0.202439	0.267095	0.786412	1	0.213038	0.134809	0.771766	1	0.337555	0.176498	0.436488	1	114	RPIA	Ribose-5-phosphate isomerase	P49247	RPIA
SeqId.12334.25	0.25269	0.317703	0.341126	0.894067	1	0.344604	0.154098	0.325456	1	0.277214	0.360782	0.699854	1	0.205975	0.581089	0.0375521	1	114	cSHMT	Serine hydroxymethyltransferase, cytosolic	P34896	SHMT1
SeqId.12338.27	-0.552034	-0.489946	-0.509067	0.965672	1	-0.558705	-0.359171	0.411032	1	-0.497122	-0.656474	0.558527	1	-0.412799	-0.540903	0.574443	1	114	EGFLA	Pikachurin	Q63HQ2	EGFLAM
SeqId.12340.17	0.350185	0.410207	0.431228	0.904658	1	0.408769	0.304697	0.582226	1	0.345518	0.578847	0.266424	1	0.313522	0.563278	0.159963	1	114	SYAC	Alanine--tRNA ligase, cytoplasmic	P49588	AARS
SeqId.12341.8	0.281612	0.169745	0.362554	0.737971	1	0.303345	0.241826	0.767148	1	0.244174	0.399369	0.50987	1	0.272885	0.36841	0.636277	1	114	DUS6	Dual specificity protein phosphatase 6	Q16828	DUSP6
SeqId.12343.14	0.204663	-0.0716474	0.435095	0.152169	1	0.24415	0.0718702	0.433695	1	0.245788	-0.0963607	0.16787	1	0.0974803	0.473728	0.0606466	1	114	CENB2	Arf-GAP with coiled-coil, ANK repeat and PH domain-containing protein 2	Q15057	ACAP2
SeqId.12345.4	0.324918	0.303947	0.429743	0.89176	1	0.337256	0.43752	0.675099	1	0.326171	0.433214	0.691138	1	0.187976	0.699212	0.016019	1	114	APC10	Anaphase-promoting complex subunit 10	Q9UM13	ANAPC10
SeqId.12347.29	0.372384	-0.0804409	0.44473	0.111773	1	0.324269	0.184637	0.556399	1	0.307328	0.0808046	0.402945	1	0.189153	0.566435	0.0893445	1	114	CCM2	Cerebral cavernous malformations 2 protein	Q9BSQ5	CCM2
SeqId.12348.46	0.308639	0.356262	0.545281	0.525179	1	0.371296	0.438333	0.738242	1	0.393595	0.310211	0.709756	1	0.183033	0.753616	0.00180429	1	114	SYSM	Serine--tRNA ligase, mitochondrial	Q9NP81	SARS2
SeqId.12350.86	-0.0893915	-0.0828153	0.156324	0.585038	1	-0.00739022	-0.022842	0.947826	1	0.00175987	-0.168165	0.522988	1	-0.0204027	0.106247	0.568611	1	114	ETS2	Protein C-ets-2	P15036	ETS2
SeqId.12352.70	-0.250677	-0.0692915	0.0141562	0.576094	1	-0.157113	0.00984279	0.511003	1	-0.133452	-0.15558	0.938649	1	-0.0759524	-0.0378886	0.871056	1	114	ARRD3	Arrestin domain-containing protein 3	Q96B67	ARRDC3
SeqId.12355.223	0.203131	0.203189	0.524586	0.371896	1	0.295605	0.302533	0.975988	1	0.303743	0.175352	0.620351	1	0.225293	0.417167	0.359304	1	114	RRFM	Ribosome-recycling factor, mitochondrial	Q96E11	MRRF
SeqId.12356.65	0.218898	0.304772	0.403085	0.657658	1	0.315146	0.219602	0.621928	1	0.270219	0.366091	0.657083	1	0.324439	0.383601	0.741608	1	114	Sorcin	Sorcin	P30626	SRI
SeqId.12357.41	0.0923204	0.347913	0.338006	0.354454	1	0.231616	0.145543	0.67575	1	0.191857	0.359647	0.465845	1	0.11484	0.417102	0.12132	1	114	SNP29	Synaptosomal-associated protein 29	O95721	SNAP29
SeqId.12358.6	0.201749	0.308911	0.362005	0.736015	1	0.305088	0.187025	0.569395	1	0.257082	0.329377	0.755005	1	0.268602	0.382595	0.559028	1	114	IGBP1	Immunoglobulin-binding protein 1	P78318	IGBP1
SeqId.12361.102	0.00602954	0.252755	0.307963	0.372391	1	0.141958	0.132748	0.968435	1	0.163837	0.0615735	0.693182	1	0.167727	0.175503	0.969963	1	114	RRAS2	Ras-related protein R-Ras2	P62070	RRAS2
SeqId.12363.70	0.139695	0.143928	0.33764	0.699345	1	0.185412	0.276507	0.695149	1	0.206315	0.106934	0.705322	1	0.204061	0.316776	0.595931	1	114	TRIB2	Tribbles homolog 2	Q92519	TRIB2
SeqId.12365.108	0.0838376	0.0214169	0.229772	0.672586	1	0.145747	0.0159091	0.520271	1	0.0638976	0.286109	0.326917	1	0.0370822	0.293432	0.169874	1	114	RUVB1	RuvB-like 1	Q9Y265	RUVBL1
SeqId.12366.16	-0.0273681	0.171566	0.333008	0.447993	1	0.12172	0.164093	0.878326	1	0.139588	-0.00753613	0.636358	1	0.125759	0.277809	0.557055	1	114	CRGD	Gamma-crystallin D	P07320	CRYGD
SeqId.12367.52	0.325665	-0.0145641	0.45526	0.253149	1	0.282267	0.26561	0.947702	1	0.31936	0.00969126	0.2749	1	0.146088	0.669453	0.0245931	1	114	MACOI	Macoilin	Q8N5G2	TMEM57
SeqId.12368.18	0.216466	0.421336	0.517516	0.365906	1	0.38577	0.255542	0.547174	1	0.34515	0.344237	0.996991	1	0.180471	0.63536	0.0187767	1	114	PCAF	Histone acetyltransferase KAT2B	Q92831	KAT2B
SeqId.12370.30	0.592739	0.881781	0.429502	0.20616	1	0.695185	0.501527	0.374224	1	0.684982	0.374069	0.207629	1	0.651764	0.693576	0.83565	1	114	Apo F	Apolipoprotein F	Q13790	APOF
SeqId.12373.73	0.274824	0.397075	0.310453	0.802834	1	0.315616	0.399327	0.635682	1	0.323779	0.281658	0.835548	1	0.317068	0.418375	0.522108	1	114	TRA2B	Transformer-2 protein homolog beta	P62995	TRA2B
SeqId.12374.8	-0.0194495	-0.0430952	0.26038	0.369963	1	0.0430143	0.075419	0.876388	1	0.0625976	-0.0540629	0.615926	1	0.202552	-0.00160566	0.279075	1	114	PA1B3	Platelet-activating factor acetylhydrolase IB subunit gamma	Q15102	PAFAH1B3
SeqId.12376.85	0.224216	0.371839	0.424692	0.583522	1	0.345675	0.2556	0.652594	1	0.299314	0.376984	0.729477	1	0.271982	0.467669	0.304667	1	114	p19-INK4d	Cyclin-dependent kinase 4 inhibitor D	P55273	CDKN2D
SeqId.12378.71	0.109725	0.302018	0.422106	0.324179	1	0.232998	0.292136	0.775855	1	0.300357	-0.0603913	0.118444	1	0.104523	0.539909	0.0218371	1	114	TPSN	Tapasin	O15533	TAPBP
SeqId.12381.26	-0.150616	0.0663248	-0.0988306	0.522395	1	-0.0588973	-0.130811	0.704205	1	-0.113251	0.0806592	0.356911	1	-0.0798208	-0.00074767	0.63758	1	114	CBR1	Carbonyl reductase [NADPH] 1	P16152	CBR1
SeqId.12382.2	0.0299535	0.057425	0.276771	0.465059	1	0.136848	0.0185964	0.543194	1	0.131084	-0.062291	0.375363	1	0.0677104	0.185469	0.494932	1	114	DDX58	Probable ATP-dependent RNA helicase DDX58	O95786	DDX58
SeqId.12384.92	-0.0362618	-0.256039	0.0619756	0.46332	1	-0.0180795	-0.225342	0.361098	1	-0.0486757	-0.180418	0.602428	1	0.137737	-0.0942878	0.285984	1	114	CSN7B	COP9 signalosome complex subunit 7b	Q9H9Q2	COPS7B
SeqId.12385.4	0.010413	0.207724	0.127763	0.684097	1	0.133592	0.0478531	0.702771	1	0.0801999	0.149047	0.788031	1	0.20503	0.150096	0.792992	1	114	CAN3	Calpain-3	P20807	CAPN3
SeqId.12386.11	-0.375108	-0.216596	-0.109734	0.486002	1	-0.246872	-0.283304	0.867392	1	-0.26326	-0.289168	0.915702	1	-0.0426312	-0.479598	0.0253629	1	114	AMPB	Aminopeptidase B	Q9H4A4	RNPEP
SeqId.12387.7	0.171344	0.33432	0.580991	0.22933	1	0.317722	0.34753	0.896247	1	0.356409	0.118402	0.350578	1	0.366951	0.474531	0.583711	1	114	PDLI4	PDZ and LIM domain protein 4	P50479	PDLIM4
SeqId.12389.4	0.243498	0.213469	0.264419	0.986302	1	0.277969	0.194968	0.749173	1	0.307604	-0.0782644	0.185437	1	0.30115	0.402873	0.668648	1	114	ORC6	Origin recognition complex subunit 6	Q9Y5N6	ORC6L
SeqId.12391.27	0.241457	-0.0361998	0.251117	0.45273	1	0.212712	0.123351	0.696375	1	0.177338	0.12918	0.853965	1	0.196791	0.265294	0.743854	1	114	PDZD7	PDZ domain-containing protein 7	Q9H5P4	PDZD7
SeqId.12392.30	0.299574	0.168854	0.229034	0.857375	1	0.235877	0.342716	0.648227	1	0.229638	0.330399	0.701675	1	0.178158	0.509855	0.118092	1	114	ARL1	ADP-ribosylation factor-like protein 1	P40616	ARL1
SeqId.12394.53	-0.0974943	0.130215	0.294502	0.307739	1	0.013566	0.2691	0.308149	1	0.0686129	0.0152405	0.849957	1	-0.013486	0.0345568	0.838372	1	114	CP054	Transmembrane protein C16orf54	Q6UWD8	C16orf54
SeqId.12395.86	0.390056	0.36412	0.476807	0.872601	1	0.402539	0.416822	0.941078	1	0.423352	0.313153	0.607865	1	0.18721	0.749836	0.00217987	1	114	SYDM	Aspartate--tRNA ligase, mitochondrial	Q6PI48	DARS2
SeqId.12396.19	0.272896	0.458509	0.544789	0.366025	1	0.388833	0.409823	0.914962	1	0.385873	0.404604	0.931811	1	0.243976	0.646876	0.0309503	1	114	HIBCH	3-hydroxyisobutyryl-CoA hydrolase, mitochondrial	Q6NVY1	HIBCH
SeqId.12398.15	0.25639	0.157381	0.23348	0.924056	1	0.238858	0.25245	0.955591	1	0.271657	-0.00166771	0.320094	1	0.10122	0.377593	0.228544	1	114	PAX4	Paired box protein Pax-4	O43316	PAX4
SeqId.12399.194	0.202611	0.260171	0.42368	0.561515	1	0.281182	0.290425	0.962298	1	0.278948	0.238726	0.854597	1	0.168243	0.48293	0.0938731	1	114	CCD50	Coiled-coil domain-containing protein 50	Q8IVM0	CCDC50
SeqId.12400.25	0.172849	0.186726	0.254528	0.95212	1	0.1741	0.344829	0.492604	1	0.220694	0.0814439	0.620074	1	0.187923	0.342748	0.479347	1	114	UBE2T	Ubiquitin-conjugating enzyme E2 T	Q9NPD8	UBE2T
SeqId.12401.3	0.437341	0.235341	0.504061	0.557622	1	0.384115	0.518478	0.546128	1	0.40485	0.371978	0.896083	1	0.324227	0.681659	0.075601	1	114	STALP	AMSH-like protease	Q96FJ0	STAMBPL1
SeqId.12403.30	0.155324	0.102635	0.507685	0.325823	1	0.223748	0.321999	0.695291	1	0.255893	0.0892613	0.557142	1	0.173211	0.439209	0.241411	1	114	RB39B	Ras-related protein Rab-39B	Q96DA2	RAB39B
SeqId.12406.119	-0.0174381	0.0989784	0.446615	0.156001	1	0.143853	0.113896	0.896952	1	0.13415	0.0926401	0.872416	1	0.1015	0.234531	0.538033	1	114	ARHI	GTP-binding protein Di-Ras3	O95661	DIRAS3
SeqId.12408.333	0.201649	0.310069	0.336523	0.766847	1	0.270921	0.292871	0.911232	1	0.231119	0.418543	0.396424	1	0.131339	0.441031	0.0808656	1	114	RB22A	Ras-related protein Rab-22A	Q9UL26	RAB22A
SeqId.12409.90	-0.0184464	0.168744	0.32604	0.421555	1	0.102803	0.164773	0.80985	1	0.112377	0.13257	0.943791	1	-0.0489026	0.356664	0.0878223	1	114	RAB7B	Ras-related protein Rab-7b	Q96AH8	RAB7B
SeqId.12411.60	0.223942	0.270742	0.381073	0.737822	1	0.295842	0.247854	0.801837	1	0.287592	0.214129	0.731507	1	0.176653	0.475589	0.0972956	1	114	MAX	Protein max	P61244	MAX
SeqId.12415.122	0.164014	0.25865	0.505471	0.442853	1	0.265533	0.386622	0.629877	1	0.314962	0.0717368	0.39317	1	0.282096	0.400383	0.611104	1	114	EDF1	Endothelial differentiation-related factor 1	O60869	EDF1
SeqId.12417.46	0.26313	0.273699	0.0781869	0.779284	1	0.163079	0.484994	0.229342	1	0.22758	0.189452	0.89975	1	0.271136	0.347839	0.764184	1	114	TPRKB	EKC/KEOPS complex subunit TPRKB	Q9Y3C4	TPRKB
SeqId.12420.10	0.216897	0.167217	0.328831	0.838305	1	0.21455	0.373732	0.490679	1	0.269773	0.0454379	0.393458	1	0.320289	0.205555	0.600623	1	114	GPD1L	Glycerol-3-phosphate dehydrogenase 1-like protein	Q8N335	GPD1L
SeqId.12422.143	0.276106	0.38601	0.0622638	0.505329	1	0.241552	0.288503	0.844584	1	0.265712	0.196448	0.794767	1	0.300261	0.232624	0.76955	1	114	LX15B	Arachidonate 15-lipoxygenase B	O15296	ALOX15B
SeqId.12423.38	-0.0262977	0.16856	-0.0467027	0.679704	1	0.0997505	-0.130236	0.328051	1	0.0221653	0.0169651	0.984614	1	-0.018203	0.12928	0.519957	1	114	A1CF	APOBEC1 complementation factor	Q9NQ94	A1CF
SeqId.12424.107	0.114516	0.231234	0.38752	0.49804	1	0.155491	0.458581	0.165696	1	0.194627	0.297106	0.678474	1	0.103883	0.471912	0.059766	1	114	THYN1	Thymocyte nuclear protein 1	Q9P016	THYN1
SeqId.12425.104	0.196225	0.266461	0.443072	0.567852	1	0.297126	0.267353	0.892043	1	0.252553	0.383119	0.596939	1	0.312939	0.369352	0.78066	1	114	ARF6	ADP-ribosylation factor 6	P62330	ARF6
SeqId.12426.19	0.147354	0.330659	0.155725	0.674339	1	0.194942	0.242228	0.824692	1	0.188511	0.247702	0.803689	1	0.0789719	0.389107	0.116278	1	114	MOL1B	MOB kinase activator 1A	Q9H8S9	MOB1A
SeqId.12427.8	0.154487	0.0541564	0.321205	0.59213	1	0.186116	0.18518	0.996598	1	0.186155	0.0819582	0.674897	1	0.159556	0.346399	0.346858	1	114	MPIP2	M-phase inducer phosphatase 2	P30305	CDC25B
SeqId.12428.2	0.231336	0.290317	0.438693	0.674446	1	0.297896	0.255254	0.847886	1	0.30523	0.262062	0.862124	1	0.152883	0.537053	0.0616388	1	114	LYPL1	Lysophospholipase-like protein 1	Q5VWZ2	LYPLAL1
SeqId.12430.78	0.11041	0.069622	0.332869	0.609397	1	0.151884	0.22305	0.76975	1	0.166225	0.0935089	0.790193	1	0.124173	0.347848	0.316959	1	114	PAIP1	Polyadenylate-binding protein-interacting protein 1	Q9H074	PAIP1
SeqId.12431.13	0.105801	0.309362	0.415282	0.34863	1	0.248668	0.27363	0.906439	1	0.256065	0.140839	0.632707	1	0.19569	0.469802	0.156168	1	114	PELO	Protein pelota homolog	Q9BRX2	PELO
SeqId.12432.23	0.371648	0.409777	0.49726	0.842304	1	0.476967	0.246989	0.256825	1	0.391395	0.512805	0.593644	1	0.286235	0.677223	0.042863	1	114	CYBP	Calcyclin-binding protein	Q9HB71	CACYBP
SeqId.12433.8	0.0682608	0.216226	0.0582972	0.733863	1	0.155139	-0.00021525	0.437661	1	0.0924255	0.168875	0.734354	1	0.10035	0.294584	0.302315	1	114	ARL11	ADP-ribosylation factor-like protein 11	Q969Q4	ARL11
SeqId.12434.25	0.253176	0.242003	0.416296	0.695194	1	0.325644	0.208837	0.556795	1	0.264519	0.410344	0.511282	1	0.250503	0.442049	0.32187	1	114	K0174	IST1 homolog	P53990	IST1
SeqId.12436.84	-0.0673836	0.289681	0.218269	0.194836	1	0.0602449	0.264544	0.339369	1	0.048782	0.334193	0.232415	1	0.171718	0.0746246	0.597394	1	114	GST omega-1	Glutathione S-transferase omega-1	P78417	GSTO1
SeqId.12437.18	0.135192	0.17151	0.385885	0.567379	1	0.223099	0.191688	0.890815	1	0.236178	0.0627734	0.497235	1	0.120675	0.40293	0.175957	1	114	ULK3	Serine/threonine-protein kinase ULK3	Q6PHR2	ULK3
SeqId.12438.127	0.0494068	0.0589965	0.177789	0.794296	1	0.0825646	0.141452	0.750365	1	0.0551353	0.216795	0.43822	1	-0.000932098	0.338867	0.040875	1	114	3MG	DNA-3-methyladenine glycosylase	P29372	MPG
SeqId.12439.67	0.14576	0.227651	0.467629	0.485452	1	0.254162	0.271715	0.945236	1	0.266518	0.149707	0.682775	1	0.180282	0.464877	0.222881	1	114	ISGF3	Interferon regulatory factor 9	Q00978	IRF9
SeqId.12442.4	0.0220023	-0.00814493	0.36271	0.300827	1	0.125822	0.0744591	0.822471	1	0.0783217	0.184748	0.680366	1	0.114147	0.243241	0.546419	1	114	RHOD	Rho-related GTP-binding protein RhoD	O00212	RHOD
SeqId.12444.39	0.0619777	0.287274	0.569122	0.18105	1	0.244473	0.295724	0.846327	1	0.245612	0.248924	0.991052	1	0.163111	0.458424	0.218528	1	114	NR5A2	Nuclear receptor subfamily 5 group A member 2	O00482	NR5A2
SeqId.12445.50	0.211617	-0.0479206	0.44462	0.24919	1	0.231899	0.176193	0.822061	1	0.247136	-0.0331794	0.316822	1	0.181669	0.403115	0.334775	1	114	ANR27	Ankyrin repeat domain-containing protein 27	Q96NW4	ANKRD27
SeqId.12449.16	0.145573	0.268068	0.27612	0.737859	1	0.232745	0.168045	0.735324	1	0.191679	0.299202	0.614591	1	0.156272	0.397456	0.191751	1	114	PPIH	Peptidyl-prolyl cis-trans isomerase H	O43447	PPIH
SeqId.12450.42	0.44363	0.349714	0.551649	0.704128	1	0.489832	0.345275	0.475496	1	0.424238	0.541399	0.606132	1	0.320595	0.68901	0.0570901	1	114	PMVK	Phosphomevalonate kinase	Q15126	PMVK
SeqId.12451.62	0.238774	0.172461	0.440517	0.585622	1	0.290223	0.280576	0.966071	1	0.311133	0.0747234	0.355943	1	0.296834	0.331395	0.86857	1	114	BACH1	Transcription regulator protein BACH1	O14867	BACH1
SeqId.12452.32	0.211706	0.121567	0.392383	0.656394	1	0.247994	0.264262	0.94823	1	0.244071	0.171204	0.797347	1	0.238373	0.293976	0.812358	1	114	SV422	Histone-lysine N-methyltransferase SUV420H2	Q86Y97	SUV420H2
SeqId.12453.161	0.071004	0.0218838	0.183444	0.782059	1	0.0831764	0.135652	0.792237	1	0.0884475	0.0694271	0.932107	1	0.0187251	0.329947	0.0767621	1	114	NXF1	Nuclear RNA export factor 1	Q9UBU9	NXF1
SeqId.12454.105	-0.0252226	0.177716	0.223261	0.523755	1	0.0590721	0.272686	0.356433	1	0.0624986	0.220534	0.547995	1	0.0127076	0.299753	0.16732	1	114	NTM1A	N-terminal Xaa-Pro-Lys N-methyltransferase 1	Q9BV86	NTMT1
SeqId.12455.48	0.206436	0.0794291	0.335952	0.700053	1	0.192605	0.331007	0.58337	1	0.236809	0.0466285	0.506499	1	0.189308	0.312779	0.587914	1	114	MYNN	Myoneurin	Q9NPC7	MYNN
SeqId.12456.5	0.246645	0.0825191	0.29263	0.635565	1	0.22345	0.254599	0.875937	1	0.234512	0.114259	0.595249	1	0.167848	0.398523	0.210677	1	114	F263	6-phosphofructo-2-kinase/fructose-2,6-bisphosphatase 3	Q16875	PFKFB3
SeqId.12457.10	0.195345	0.348878	0.355632	0.720525	1	0.245347	0.446848	0.371303	1	0.199547	0.637763	0.0838915	1	0.216154	0.514345	0.149594	1	114	MTND	1,2-dihydroxy-3-keto-5-methylthiopentene dioxygenase	Q9BV57	ADI1
SeqId.12458.79	0.138727	0.304116	0.448562	0.369163	1	0.259275	0.281622	0.917177	1	0.284273	0.137503	0.539535	1	0.17126	0.519262	0.074442	1	114	CHP1	Calcineurin B homologous protein 1	Q99653	CHP1
SeqId.12459.13	0.321379	-0.0200252	0.407459	0.254703	1	0.278781	0.234625	0.852739	1	0.284041	0.0900705	0.469993	1	0.0654804	0.701386	0.00323714	1	114	PKHA1	Pleckstrin homology domain-containing family A member 1	Q9HB21	PLEKHA1
SeqId.12460.18	0.39975	0.238411	0.64119	0.298761	1	0.416889	0.463353	0.832463	1	0.400285	0.485151	0.730665	1	0.393247	0.620525	0.264536	1	114	PSA7	Proteasome subunit alpha type-7	O14818	PSMA7
SeqId.12461.8	0.14643	0.254151	0.386593	0.536405	1	0.195114	0.370008	0.398299	1	0.209406	0.35049	0.54046	1	0.102656	0.478353	0.0422688	1	114	SIRT5	NAD-dependent protein deacylase sirtuin-5, mitochondrial	Q9NXA8	SIRT5
SeqId.12462.20	0.00556056	0.0562954	0.374934	0.373406	1	0.106467	0.180694	0.771364	1	0.115422	0.0794809	0.900261	1	0.0655908	0.297271	0.325993	1	114	SETMR	Histone-lysine N-methyltransferase SETMAR	Q53H47	SETMAR
SeqId.12463.7	0.0249926	0.0561985	0.228555	0.719527	1	0.0916824	0.130501	0.871803	1	0.134942	-0.163911	0.269994	1	0.119483	0.159943	0.857174	1	114	KLH13	Kelch-like protein 13	Q9P2N7	KLHL13
SeqId.12466.7	0.120638	0.0938336	0.24146	0.762868	1	0.163286	0.135588	0.878242	1	0.124792	0.22851	0.611625	1	0.0955205	0.327095	0.163558	1	114	ROA1	Heterogeneous nuclear ribonucleoprotein A1	P09651	HNRNPA1
SeqId.12469.19	0.287106	0.409634	0.256532	0.771593	1	0.359221	0.197349	0.410734	1	0.296429	0.389936	0.670953	1	0.234413	0.517756	0.135917	1	114	MARE1	Microtubule-associated protein RP/EB family member 1	Q15691	MAPRE1
SeqId.12471.47	0.28556	0.20511	0.538939	0.419775	1	0.296186	0.506592	0.340627	1	0.300525	0.444512	0.567323	1	0.176781	0.667228	0.0137615	1	114	STAU1	Double-stranded RNA-binding protein Staufen homolog 1	O95793	STAU1
SeqId.12473.48	0.0586752	0.111497	0.254128	0.753706	1	0.121615	0.213349	0.705465	1	0.172011	-0.124162	0.283156	1	0.154056	0.17916	0.910197	1	114	KCTD5	BTB/POZ domain-containing protein KCTD5	Q9NXV2	KCTD5
SeqId.12475.48	-0.0847803	0.0305561	-0.16408	0.809417	1	-0.137975	0.173704	0.222354	1	-0.173638	0.405047	0.0410493	1	-0.079014	0.111293	0.447762	1	114	CLIC5	Chloride intracellular channel protein 5	Q9NZA1	CLIC5
SeqId.12476.50	0.215171	0.347816	0.365517	0.77943	1	0.270089	0.405868	0.563198	1	0.250638	0.462788	0.421363	1	0.152779	0.538373	0.0648041	1	114	TIGAR	Fructose-2,6-bisphosphatase TIGAR	Q9NQ88	TIGAR
SeqId.12477.42	-0.0496954	-0.175594	0.252818	0.205226	1	0.0119891	-0.0425013	0.795843	1	-0.0113718	-0.00335601	0.972838	1	0.0400959	0.129685	0.628335	1	114	TSN	Translin	Q15631	TSN
SeqId.12478.15	0.0182002	-0.0225657	0.217173	0.483452	1	0.0283593	0.216168	0.292765	1	0.0200768	0.224661	0.315147	1	0.00496794	0.185411	0.260338	1	114	RL30	60S ribosomal protein L30	P62888	RPL30
SeqId.12479.50	-0.00586962	-0.0228008	0.43427	0.0718021	1	0.12043	0.0961853	0.901226	1	0.142821	-0.122196	0.231853	1	0.0858448	0.258036	0.341495	1	114	KAP1	cAMP-dependent protein kinase type I-beta regulatory subunit	P31321	PRKAR1B
SeqId.12480.9	0.205688	0.0447953	0.260059	0.700661	1	0.181346	0.259591	0.727097	1	0.214304	-0.00850301	0.386227	1	0.28175	0.139981	0.496284	1	114	OTUD5	OTU domain-containing protein 5	Q96G74	OTUD5
SeqId.12482.5	0.153552	0.211342	0.478633	0.455365	1	0.273979	0.250196	0.923323	1	0.284685	0.0753566	0.453896	1	0.23435	0.383532	0.505905	1	114	BPTF	Nucleosome-remodeling factor subunit BPTF	Q12830	BPTF
SeqId.12483.62	0.256638	0.43679	0.269931	0.696181	1	0.336924	0.276325	0.778176	1	0.284306	0.42306	0.566339	1	0.148363	0.561297	0.0331721	1	114	RORB	Nuclear receptor ROR-beta	Q92753	RORB
SeqId.12484.67	0.20354	0.124917	0.421966	0.580237	1	0.2284	0.346187	0.633193	1	0.280679	0.0210595	0.35294	1	0.282541	0.25594	0.906773	1	114	PIPNB	Phosphatidylinositol transfer protein beta isoform	P48739	PITPNB
SeqId.12486.8	0.213218	0.310156	0.443073	0.589498	1	0.321256	0.271245	0.813602	1	0.291005	0.31578	0.91737	1	0.210582	0.457797	0.205055	1	114	GLRX2	Glutaredoxin-2, mitochondrial	Q9NS18	GLRX2
SeqId.12488.9	-0.0201812	0.120149	0.346564	0.330285	1	0.0777717	0.273453	0.400174	1	0.0783013	0.242982	0.530834	1	0.0726811	0.19639	0.57155	1	114	MCTS1	Malignant T-cell-amplified sequence 1	Q9ULC4	MCTS1
SeqId.12490.92	0.0688222	0.110052	0.148408	0.939017	1	0.115376	0.118105	0.989862	1	0.0962486	0.113872	0.942153	1	0.0839828	0.274163	0.336718	1	114	LTOR3	Ragulator complex protein LAMTOR3	Q9UHA4	LAMTOR3
SeqId.12493.42	0.155143	0.323005	0.412682	0.544229	1	0.229887	0.413352	0.435115	1	0.260273	0.276516	0.950773	1	0.226264	0.438393	0.328709	1	114	OTUB2	Ubiquitin thioesterase OTUB2	Q96DC9	OTUB2
SeqId.12494.99	0.235728	0.457542	0.329801	0.57552	1	0.3627	0.22917	0.518379	1	0.294849	0.430416	0.559573	1	0.276208	0.493637	0.273984	1	114	GBRL2	Gamma-aminobutyric acid receptor-associated protein-like 2	P60520	GABARAPL2
SeqId.12497.29	0.401054	0.31325	0.561849	0.617714	1	0.453346	0.359599	0.662981	1	0.413053	0.433076	0.934163	1	0.244997	0.785647	0.00621727	1	114	SDOS	Tudor-interacting repair regulator protein	Q9BRJ7	NUDT16L1
SeqId.12498.12	0.26156	0.286515	0.388462	0.823462	1	0.315777	0.295886	0.918551	1	0.302764	0.282185	0.924982	1	0.204586	0.493643	0.117426	1	114	TX1B3	Tax1-binding protein 3	O14907	TAX1BP3
SeqId.12499.108	0.405118	0.247083	0.395224	0.726477	1	0.418611	0.210829	0.304375	1	0.377133	0.279242	0.665884	1	0.178125	0.732851	0.0034708	1	114	SH3G2	Endophilin-A1	Q99962	SH3GL2
SeqId.12500.88	0.255458	-0.201715	0.343419	0.0567071	1	0.217194	0.0282889	0.377245	1	0.169021	0.0805628	0.716269	1	0.0493792	0.426714	0.0573994	1	114	SAE2	SUMO-activating enzyme subunit 2	Q9UBT2	UBA2
SeqId.12501.10	0.378416	0.0651759	0.491285	0.27812	1	0.348669	0.269928	0.743357	1	0.34294	0.219421	0.645222	1	0.35079	0.32884	0.916888	1	114	TBCA	Tubulin-specific chaperone A	O75347	TBCA
SeqId.12503.5	0.0782531	-0.187219	-0.0684839	0.536531	1	-0.0096105	0.00321413	0.956289	1	-0.000669458	-0.163778	0.540764	1	0.0413916	0.00943892	0.885971	1	114	SPR1	Ovarian cancer G-protein coupled receptor 1	Q15743	GPR68
SeqId.12504.26	0.10867	0.128837	0.369654	0.526154	1	0.186561	0.24629	0.788026	1	0.192219	0.108446	0.741961	1	0.151211	0.375242	0.260993	1	114	LMOD1	Leiomodin-1	P29536	LMOD1
SeqId.12507.16	-0.00615789	0.146159	0.265138	0.584206	1	0.0977283	0.188479	0.721078	1	0.0928898	0.139271	0.871528	1	0.129201	0.257454	0.588742	1	114	IP3KC	Inositol-trisphosphate 3-kinase C	Q96DU7	ITPKC
SeqId.12508.9	0.283688	0.410477	0.424814	0.748758	1	0.387174	0.276383	0.593465	1	0.321558	0.497906	0.446688	1	0.262303	0.551254	0.150238	1	114	CHMP3	Charged multivesicular body protein 3	Q9Y3E7	VPS24
SeqId.12509.115	-0.211495	-0.163322	0.331809	0.0658774	1	-0.0252414	-0.0991295	0.743741	1	-0.0386693	-0.197122	0.540302	1	-0.0440857	0.0337096	0.714996	1	114	COMD1	COMM domain-containing protein 1	Q8N668	COMMD1
SeqId.12510.3	-0.0253791	0.205112	0.270241	0.52166	1	0.0916645	0.247907	0.565551	1	0.139068	-0.0353718	0.569776	1	0.178583	0.154558	0.925228	1	114	STAP1	Signal-transducing adaptor protein 1	Q9ULZ2	STAP1
SeqId.12511.83	-0.0687345	0.060994	0.219694	0.531958	1	0.0248668	0.172076	0.541416	1	0.044343	-0.000973603	0.869226	1	0.0993023	0.00262128	0.655415	1	114	S41A2	Solute carrier family 41 member 2	Q96JW4	SLC41A2
SeqId.12513.8	0.0558289	0.0645386	0.294873	0.596767	1	0.166974	0.0450578	0.59726	1	0.117651	0.110334	0.977815	1	-0.0117432	0.283261	0.160773	1	114	GLTP	Glycolipid transfer protein	Q9NZD2	GLTP
SeqId.12514.16	-0.106857	0.0141391	0.395675	0.16443	1	0.0883494	-0.00393332	0.71396	1	0.0730231	-0.0702002	0.614115	1	0.0613134	0.18359	0.593314	1	114	METTL1	tRNA (guanine-N(7)-)-methyltransferase	Q9UBP6	METTL1
SeqId.12515.45	-0.00808552	0.0512421	0.232288	0.623174	1	0.089471	0.0793486	0.965222	1	0.0396544	0.193631	0.559237	1	0.109946	0.182989	0.736638	1	114	UCK2	Uridine-cytidine kinase 2	Q9BZX2	UCK2
SeqId.12516.13	0.250744	0.30187	0.484836	0.651511	1	0.311694	0.42651	0.632277	1	0.36166	0.130868	0.393397	1	0.303265	0.503347	0.356633	1	114	TEAD4	Transcriptional enhancer factor TEF-3	Q15561	TEAD4
SeqId.12517.52	0.313832	0.29096	0.441755	0.800721	1	0.339067	0.391842	0.799803	1	0.316786	0.443441	0.587874	1	0.303394	0.574775	0.144215	1	114	TFAR19	Programmed cell death protein 5	O14737	PDCD5
SeqId.12518.289	0.0606604	0.0282614	0.42055	0.149314	1	0.146512	0.168344	0.91027	1	0.109638	0.281642	0.428998	1	0.0429036	0.380371	0.0558026	1	114	PB1	Protein polybromo-1	Q86U86	PBRM1
SeqId.12521.3	0.144419	0.0970047	0.249344	0.855755	1	0.15931	0.221232	0.791121	1	0.180938	0.0443553	0.604371	1	0.219701	0.168117	0.81247	1	114	CDN2C	Cyclin-dependent kinase 4 inhibitor C	P42773	CDKN2C
SeqId.12522.6	0.131749	0.335358	0.435523	0.310889	1	0.276451	0.24032	0.858387	1	0.247214	0.324168	0.733386	1	0.268729	0.369766	0.601279	1	114	RD23B	UV excision repair protein RAD23 homolog B	P54727	RAD23B
SeqId.12524.18	0.0785093	-0.00322657	0.31838	0.482465	1	0.143839	0.102954	0.860278	1	0.115746	0.110766	0.984908	1	0.156234	0.27373	0.588133	1	114	SAT2	Diamine acetyltransferase 2	Q96F10	SAT2
SeqId.12527.50	0.0932068	0.0417912	0.39539	0.371003	1	0.1315	0.288695	0.497694	1	0.139991	0.214342	0.776025	1	0.115297	0.342187	0.287275	1	114	THA	Thyroid hormone receptor alpha	P10827	THRA
SeqId.12528.40	0.0809796	0.0909665	0.233431	0.819346	1	0.133701	0.150876	0.942218	1	0.11328	0.156467	0.871626	1	0.110171	0.317188	0.339603	1	114	WRIP1	ATPase WRNIP1	Q96S55	WRNIP1
SeqId.12529.32	-0.22438	-0.0465256	0.283657	0.128687	1	-0.011701	-0.134161	0.609424	1	-0.0435691	-0.0963054	0.844308	1	0.163603	-0.00758226	0.447371	1	114	FKBP6	Inactive peptidyl-prolyl cis-trans isomerase FKBP6	O75344	FKBP6
SeqId.12530.14	0.288991	0.117268	0.281822	0.704725	1	0.23004	0.355183	0.547856	1	0.218068	0.349671	0.578395	1	0.247485	0.353371	0.577903	1	114	CKS-1	Cyclin-dependent kinases regulatory subunit 1	P61024	CKS1B
SeqId.12531.5	-0.027438	-0.0761636	0.118758	0.805026	1	0.00378468	0.0517881	0.852677	1	0.0169439	-0.109102	0.666225	1	0.0256466	0.0485273	0.924333	1	114	ERVV1	Endogenous retrovirus group V member 1 Env polyprotein	B6SEH8	ERVV-1
SeqId.12532.28	-0.0492708	-0.0780642	0.113352	0.670386	1	-0.0178123	0.0243783	0.83126	1	-0.0182611	-0.0135245	0.982949	1	-0.0395071	0.159602	0.26563	1	114	UB2R1	Ubiquitin-conjugating enzyme E2 R1	P49427	CDC34
SeqId.12533.135	0.133602	0.127764	0.504524	0.350371	1	0.216261	0.319444	0.690566	1	0.231662	0.178059	0.85452	1	0.260766	0.352702	0.700122	1	114	CYH2	Cytohesin-2	Q99418	CYTH2
SeqId.12534.10	0.0129804	0.162743	0.105454	0.802712	1	0.0953995	0.0940055	0.995086	1	0.119215	-0.130039	0.33066	1	0.0968694	0.142885	0.823106	1	114	CACO2	Calcium-binding and coiled-coil domain-containing protein 2	Q13137	CALCOCO2
SeqId.12535.2	0.400038	0.463742	0.396344	0.958442	1	0.36032	0.583869	0.339237	1	0.372561	0.624122	0.333617	1	0.40959	0.619791	0.313806	1	114	XRCC1	DNA repair protein XRCC1	P18887	XRCC1
SeqId.12536.46	-0.0699126	0.0214659	0.000236169	0.891023	1	-0.050752	0.0710762	0.548702	1	-0.0256826	-0.04016	0.94907	1	-0.0808092	0.0937701	0.367908	1	114	MTMR6	Myotubularin-related protein 6	Q9Y217	MTMR6
SeqId.12537.88	0.291381	0.312652	0.463046	0.701056	1	0.387928	0.221103	0.399728	1	0.327262	0.394251	0.762836	1	0.267978	0.582676	0.0925092	1	114	PURA	Transcriptional activator protein Pur-alpha	Q00577	PURA
SeqId.12538.19	0.341896	0.328673	0.200454	0.800827	1	0.302424	0.360358	0.780089	1	0.268863	0.470288	0.386572	1	0.282206	0.555219	0.135738	1	114	RGS7	Regulator of G-protein signaling 7	P49802	RGS7
SeqId.12540.25	0.191139	0.202148	0.187813	0.998575	1	0.170144	0.335259	0.495823	1	0.172024	0.294345	0.654105	1	0.152317	0.462949	0.171939	1	114	RHOG	Rho-related GTP-binding protein RhoG	P84095	RHOG
SeqId.12543.76	-0.252965	0.119234	0.0900688	0.19119	1	-0.0500532	-0.0558872	0.97989	1	-0.097684	0.0666054	0.529576	1	-0.0742254	-0.00322221	0.73312	1	114	ZN560	Zinc finger protein 560	Q96MR9	ZNF560
SeqId.12546.1	0.421266	0.157795	0.490442	0.369747	1	0.466826	0.0910372	0.0825745	1	0.435319	0.042982	0.10578	1	0.194674	0.702892	0.0140218	1	114	SMTN	Smoothelin	P53814	SMTN
SeqId.12548.75	-0.150639	0.0805219	0.328519	0.175927	1	-0.00384758	0.173538	0.476242	1	0.00915026	0.119484	0.691761	1	-0.0943801	0.333475	0.062527	1	114	RRAGC	Ras-related GTP-binding protein C	Q9HB90	RRAGC
SeqId.12549.33	-0.763133	-0.48344	-0.767394	0.420176	1	-0.783341	-0.349484	0.0510979	1	-0.687175	-0.696374	0.970688	1	-0.491241	-0.80367	0.136722	1	114	PTGD2	Hematopoietic prostaglandin D synthase	O60760	HPGDS
SeqId.12551.3	0.0396483	0.0891813	0.346221	0.450578	1	0.238653	-0.132667	0.104443	1	0.208132	-0.254669	0.0763869	1	0.258988	0.147081	0.589132	1	114	ITCH	E3 ubiquitin-protein ligase Itchy homolog	Q96J02	ITCH
SeqId.12553.5	0.0147504	0.150352	0.146994	0.804789	1	0.058824	0.215476	0.511902	1	0.10677	-0.0270185	0.617225	1	0.00881416	0.235355	0.299726	1	114	VRK1	Serine/threonine-protein kinase VRK1	Q99986	VRK1
SeqId.12554.10	0.250695	0.0811522	0.456359	0.323511	1	0.300579	0.15024	0.476389	1	0.252222	0.26858	0.944842	1	0.157484	0.561653	0.0420005	1	114	RA51D	DNA repair protein RAD51 homolog 4	O75771	RAD51L3
SeqId.12556.7	0.142613	0.240138	0.299551	0.773621	1	0.167905	0.3272	0.46735	1	0.212964	0.179323	0.890336	1	0.140289	0.34386	0.29621	1	114	UBE2C	Ubiquitin-conjugating enzyme E2 C	O00762	UBE2C
SeqId.12557.18	-0.00766769	-0.0795848	0.194951	0.598512	1	0.111785	-0.182041	0.209884	1	-0.0326924	0.283394	0.234557	1	-0.211834	0.265218	0.0300391	1	114	NOVA1	RNA-binding protein Nova-1	P51513	NOVA1
SeqId.12558.3	0.269631	0.0504599	0.308013	0.476493	1	0.298758	-0.00221229	0.134782	1	0.252501	0.0650165	0.405578	1	0.0304029	0.60004	0.00295282	1	114	UBS3B	Ubiquitin-associated and SH3 domain-containing protein B	Q8TF42	UBASH3B
SeqId.12560.9	0.172178	0.278987	0.350441	0.630032	1	0.256761	0.231804	0.892143	1	0.231377	0.306104	0.715872	1	0.255445	0.327652	0.6829	1	114	NT5C	5'(3')-deoxyribonucleotidase, cytosolic type	Q8TCD5	NT5C
SeqId.12562.1	0.114155	0.0123656	0.118148	0.903529	1	0.125129	0.0504771	0.751818	1	0.0885979	0.083368	0.984413	1	-0.0245032	0.446022	0.0322682	1	114	PKN1	Serine/threonine-protein kinase N1	Q16512	PKN1
SeqId.12563.2	0.0460813	0.113246	0.0883203	0.938192	1	0.101203	0.0296488	0.708212	1	0.0500512	0.190465	0.511745	1	0.0748161	0.1726	0.601071	1	114	TFIP8	Tumor necrosis factor alpha-induced protein 8	O95379	TNFAIP8
SeqId.12564.9	0.254661	0.327925	0.737845	0.0951557	1	0.375989	0.4361	0.783636	1	0.422589	0.247018	0.470341	1	0.188199	0.673636	0.016116	1	114	NIP7	60S ribosome subunit biogenesis protein NIP7 homolog	Q9Y221	NIP7
SeqId.12568.14	0.157635	0.170576	0.295454	0.853938	1	0.188305	0.27441	0.719455	1	0.188482	0.224115	0.894685	1	0.109899	0.468241	0.110817	1	114	KEAP1	Kelch-like ECH-associated protein 1	Q14145	KEAP1
SeqId.12569.25	0.395245	0.337563	0.432478	0.916828	1	0.412449	0.36562	0.809177	1	0.37551	0.451706	0.726873	1	0.27604	0.668603	0.0328813	1	114	TCP-1-epsilon	T-complex protein 1 subunit epsilon	P48643	CCT5
SeqId.12571.14	0.240688	0.362076	0.299084	0.837719	1	0.319896	0.214794	0.603039	1	0.270146	0.370669	0.655879	1	0.204296	0.471384	0.170812	1	114	ARL3	ADP-ribosylation factor-like protein 3	P36405	ARL3
SeqId.12572.236	-0.123068	-0.172442	-0.0395936	0.896423	1	-0.130418	0.0117622	0.551198	1	-0.0928064	-0.226478	0.62082	1	-0.107341	-0.0194332	0.696542	1	114	EFS	Embryonal Fyn-associated substrate	O43281	EFS
SeqId.12573.80	0.427143	0.187377	0.519865	0.442094	1	0.436399	0.266752	0.464918	1	0.430716	0.168342	0.311987	1	0.20752	0.784615	0.0075895	1	114	TRIM3	Tripartite motif-containing protein 3	O75382	TRIM3
SeqId.12574.36	-0.136948	0.199313	0.160371	0.251544	1	0.019479	0.137488	0.596238	1	0.0537903	-0.105506	0.530508	1	0.124416	0.04674	0.701507	1	114	Endothelin 2	Endothelin-2	P20800	EDN2
SeqId.12575.30	0.207784	0.285535	0.303827	0.857907	1	0.248946	0.289899	0.826024	1	0.230936	0.352788	0.557486	1	0.142818	0.487624	0.0469646	1	114	C1TC	C-1-tetrahydrofolate synthase, cytoplasmic	P11586	MTHFD1
SeqId.12576.21	0.113312	0.0880088	0.313866	0.643152	1	0.162114	0.172395	0.963967	1	0.138723	0.234166	0.707255	1	0.137394	0.399476	0.211519	1	114	MAGE-3	Melanoma-associated antigen 3	P43357	MAGEA3
SeqId.12577.100	0.16124	0.227615	0.241252	0.943165	1	0.221636	0.214381	0.976772	1	0.185794	0.259508	0.794295	1	0.206903	0.230705	0.917938	1	114	FLAP endonuclease-1	Flap endonuclease 1	P39748	FEN1
SeqId.12578.13	0.0877563	0.318498	0.225987	0.50466	1	0.244199	0.0200667	0.262032	1	0.155491	0.31719	0.469239	1	0.22571	0.217794	0.968035	1	114	ARF3	ADP-ribosylation factor 3	P61204	ARF3
SeqId.12580.7	0.157242	0.21608	0.636659	0.164589	1	0.267616	0.42048	0.535442	1	0.310387	0.192186	0.669436	1	0.352168	0.305187	0.834646	1	114	PSB5	Proteasome subunit beta type-5	P28074	PSMB5
SeqId.12581.39	0.0843186	-0.0389362	0.120873	0.803142	1	0.10127	-0.0116411	0.605502	1	0.0755567	-0.0139306	0.71621	1	-0.0273961	0.171053	0.32624	1	114	IMPA2	Inositol monophosphatase 2	O14732	IMPA2
SeqId.12583.77	0.131386	-0.103891	0.129372	0.449493	1	0.120542	-0.0902814	0.279521	1	0.0789467	0.0129714	0.761563	1	-0.0922967	0.352306	0.0149564	1	114	ARAF	Serine/threonine-protein kinase A-Raf	P10398	ARAF
SeqId.12585.39	0.128085	0.0463285	0.293449	0.690591	1	0.164216	0.18383	0.935554	1	0.174749	0.0112171	0.553572	1	0.168543	0.281456	0.617121	1	114	ERCC1	DNA excision repair protein ERCC-1	P07992	ERCC1
SeqId.12587.65	0.256937	-0.0325841	0.407544	0.253277	1	0.248121	0.153064	0.682345	1	0.295266	-0.163031	0.0755469	1	0.313683	0.159251	0.456518	1	114	ARL2	ADP-ribosylation factor-like protein 2	P36404	ARL2
SeqId.12591.27	0.315225	-0.0471617	0.23221	0.203042	1	0.276541	-0.0102228	0.152821	1	0.229265	0.0456133	0.415816	1	0.00242331	0.528882	0.0052897	1	114	Oligophrenin-1	Oligophrenin-1	O60890	OPHN1
SeqId.12593.33	0.176837	-0.0705454	0.342332	0.293977	1	0.203552	0.0435252	0.476724	1	0.155515	0.126367	0.908474	1	0.0267243	0.484928	0.0276054	1	114	PDRG1	p53 and DNA damage-regulated protein 1	Q9NUG6	PDRG1
SeqId.12594.5	0.12391	0.1312	0.195029	0.926284	1	0.129281	0.190648	0.731552	1	0.177579	-0.0201519	0.319183	1	-0.0128281	0.373725	0.0204657	1	114	GRAN	Grancalcin	P28676	GCA
SeqId.12595.11	-0.0696318	-0.268152	0.183484	0.243736	1	-0.0715265	0.0345066	0.639492	1	-0.039909	-0.164158	0.625861	1	0.0265443	-0.0333567	0.770599	1	114	TMOD1	Tropomodulin-1	P28289	TMOD1
SeqId.12597.68	0.195303	-0.011779	0.328088	0.381556	1	0.196831	0.146012	0.808409	1	0.201408	0.0312258	0.46953	1	0.0462912	0.457133	0.0347835	1	114	Autophagy protein 5	Autophagy protein 5	Q9H1Y0	ATG5
SeqId.12599.10	0.110281	0.295975	0.0991241	0.576306	1	0.161589	0.150116	0.951917	1	0.168849	0.104292	0.760207	1	0.117155	0.240419	0.508813	1	114	URP2	Fermitin family homolog 3	Q86UX7	FERMT3
SeqId.12603.87	0.239411	0.290228	0.399009	0.750684	1	0.314603	0.262065	0.792593	1	0.290006	0.301289	0.959795	1	0.232941	0.462834	0.218921	1	114	PABP4	Polyadenylate-binding protein 4	Q13310	PABPC4
SeqId.12604.16	-0.00453469	-0.0129087	0.0404178	0.974706	1	-0.00278824	0.0878775	0.673855	1	-0.0149855	0.0950603	0.650087	1	-0.0732605	0.126719	0.326017	1	114	SCMH1	Polycomb protein SCMH1	Q96GD3	SCMH1
SeqId.12605.1	-0.124508	0.128231	0.264402	0.232228	1	0.078665	-0.00666856	0.706099	1	0.0106506	0.169708	0.536093	1	0.0743906	0.288467	0.289676	1	114	Exosome component 3	Exosome complex component RRP40	Q9NQT5	EXOSC3
SeqId.12612.37	0.116923	0.637474	0.724255	0.0187697	1	0.428894	0.357964	0.768326	1	0.428405	0.294504	0.617674	1	0.521668	0.286671	0.29779	1	114	PSB1	Proteasome subunit beta type-1	P20618	PSMB1
SeqId.12616.45	0.28049	-0.161818	0.267777	0.150324	1	0.203713	0.096219	0.645277	1	0.208852	-0.082604	0.270411	1	0.037846	0.502207	0.0318689	1	114	NRBP	Nuclear receptor-binding protein	Q9UHY1	NRBP1
SeqId.12617.2	0.319581	0.446852	0.208885	0.531449	1	0.360667	0.256286	0.55968	1	0.305425	0.42912	0.537	1	0.253891	0.54174	0.0922137	1	114	STK24	Serine/threonine-protein kinase 24	Q9Y6E0	STK24
SeqId.12618.50	0.190717	0.139184	0.222852	0.95628	1	0.19908	0.237218	0.87107	1	0.197513	0.123548	0.782992	1	0.174246	0.262166	0.688593	1	114	Aldo-keto reductase 1C1	Aldo-keto reductase family 1 member C1	Q04828	AKR1C1
SeqId.12619.14	-0.00132714	0.0867498	0.223808	0.595684	1	0.101397	0.0310529	0.738954	1	0.0802934	0.0626839	0.940417	1	0.0352387	0.233631	0.306619	1	114	Protein phophatase 2Ca	Protein phosphatase 1A	P35813	PPM1A
SeqId.12620.3	0.168357	0.122711	0.248276	0.842458	1	0.201669	0.153469	0.789426	1	0.159309	0.252471	0.648518	1	0.123783	0.359652	0.146749	1	114	Septin-11	Septin-11	Q9NVA2	SEP11
SeqId.12621.55	0.0938211	0.138343	0.405428	0.260517	1	0.224456	0.0644866	0.388775	1	0.190193	0.141311	0.813396	1	0.095456	0.417102	0.0609062	1	114	PP2AAA	Serine/threonine-protein phosphatase 2A 65 kDa regulatory subunit A alpha isoform	P30153	PPP2R1A
SeqId.12622.96	0.0646556	0.405065	0.204576	0.409161	1	0.133597	0.338384	0.415241	1	0.200577	0.142553	0.836256	1	0.109272	0.361838	0.27349	1	114	ASH1L	Histone-lysine N-methyltransferase ASH1L	Q9NR48	ASH1L
SeqId.12623.84	0.140083	-0.0696689	0.127597	0.623339	1	0.107289	0.085557	0.920187	1	0.114197	-0.0795529	0.433827	1	0.0764442	0.198098	0.539172	1	114	JARD2	Protein Jumonji	Q92833	JARID2
SeqId.12625.138	0.230211	0.0210768	0.278437	0.593258	1	0.192621	0.235269	0.85467	1	0.165108	0.282808	0.65418	1	0.218643	0.306077	0.688049	1	114	KLHL7	Kelch-like protein 7	Q8IXQ5	KLHL7
SeqId.12626.6	-0.0658673	0.0336312	0.338706	0.349548	1	0.0444289	0.193534	0.572315	1	0.0446436	0.129832	0.775452	1	0.0828794	0.281286	0.428341	1	114	SENP7	Sentrin-specific protease 7	Q9BQF6	SENP7
SeqId.12627.97	0.0461584	0.0777743	0.166818	0.894655	1	0.105586	0.0810421	0.919185	1	0.0956183	0.0291513	0.807047	1	0.131999	0.179579	0.833255	1	114	ATG7	Ubiquitin-like modifier-activating enzyme ATG7	O95352	ATG7
SeqId.12628.31	0.332242	0.27822	0.379647	0.910991	1	0.361619	0.267573	0.634956	1	0.351277	0.22446	0.567521	1	0.205202	0.6209	0.0242388	1	114	LANC2	LanC-like protein 2	Q9NS86	LANCL2
SeqId.12630.8	0.0106494	0.0677532	0.0183067	0.964076	1	0.0570165	-0.00642068	0.763595	1	0.0657806	-0.151993	0.358294	1	-0.0354877	0.22828	0.192098	1	114	ARFP2	Arfaptin-2	P53365	ARFIP2
SeqId.12632.14	0.0764957	0.0411204	0.120041	0.962504	1	0.0703375	0.188863	0.616464	1	0.0620069	0.151449	0.739451	1	0.132227	0.0902441	0.853435	1	114	ARY1	Arylamine N-acetyltransferase 1	P18440	NAT1
SeqId.12633.3	0.00610449	0.0880254	0.284529	0.512968	1	0.112213	0.0846674	0.9045	1	0.0851661	0.147333	0.808513	1	0.0271375	0.317384	0.146032	1	114	PTN9	Tyrosine-protein phosphatase non-receptor type 9	P43378	PTPN9
SeqId.12634.79	0.0552798	-0.0585361	0.373877	0.214216	1	0.163618	-0.0259346	0.378059	1	0.0654448	0.276617	0.38501	1	-0.0078679	0.36765	0.0577502	1	114	BCAR3	Breast cancer anti-estrogen resistance protein 3	O75815	BCAR3
SeqId.12635.9	0.288184	0.227439	0.382137	0.838992	1	0.321555	0.284224	0.864335	1	0.292549	0.304828	0.960449	1	0.184751	0.623808	0.0287358	1	114	TRDMT	tRNA (cytosine(38)-C(5))-methyltransferase	O14717	TRDMT1
SeqId.12636.113	0.00598677	0.103548	0.335498	0.477977	1	0.113358	0.174258	0.812797	1	0.0905579	0.21681	0.661863	1	-0.00221805	0.396816	0.0897589	1	114	SMYD2	N-lysine methyltransferase SMYD2	Q9NRG4	SMYD2
SeqId.12637.7	0.273116	0.353677	0.392421	0.830757	1	0.302259	0.40195	0.617627	1	0.34094	0.24285	0.658762	1	0.122893	0.599811	0.0137242	1	114	CACP	Carnitine O-acetyltransferase	P43155	CRAT
SeqId.12641.3	0.229925	0.33804	0.347007	0.786042	1	0.325624	0.187054	0.469393	1	0.270198	0.370122	0.639838	1	0.215264	0.54369	0.0780304	1	114	I5P2	Type II inositol 1,4,5-trisphosphate 5-phosphatase	P32019	INPP5B
SeqId.12643.4	0.260944	0.331988	0.320027	0.921889	1	0.349848	0.160472	0.32261	1	0.291331	0.309439	0.932925	1	0.230791	0.459293	0.215136	1	114	ARRB1	Beta-arrestin-1	P49407	ARRB1
SeqId.12644.63	-0.234876	0.0185837	-0.0995113	0.522218	1	-0.164162	0.0053425	0.445418	1	-0.14016	-0.102403	0.879273	1	-0.155489	-0.17181	0.932665	1	114	PURA2	Adenylosuccinate synthetase isozyme 2	P30520	ADSS
SeqId.12646.2	0.121322	0.22364	0.366892	0.510493	1	0.230137	0.166685	0.754422	1	0.197818	0.260359	0.782148	1	0.153139	0.353902	0.303801	1	114	RPE	Ribulose-phosphate 3-epimerase	Q96AT9	RPE
SeqId.12647.52	0.254117	0.346594	0.294501	0.927875	1	0.221259	0.533211	0.184738	1	0.297919	0.245935	0.843333	1	0.190563	0.50109	0.137301	1	114	SETD2	Histone-lysine N-methyltransferase SETD2	Q9BYW2	SETD2
SeqId.12650.43	0.215047	0.077579	0.234527	0.746694	1	0.186345	0.223872	0.849205	1	0.155885	0.310262	0.486247	1	0.13151	0.385477	0.15778	1	114	GNAI3	Guanine nucleotide-binding protein G(k) subunit alpha	P08754	GNAI3
SeqId.12651.21	0.183846	0.276456	0.422816	0.636604	1	0.198847	0.462012	0.272298	1	0.267736	0.263476	0.987303	1	0.321442	0.325573	0.985394	1	114	PDK2	[Pyruvate dehydrogenase (acetyl-transferring)] kinase isozyme 2, mitochondrial	Q15119	PDK2
SeqId.12652.37	0.314123	0.37571	0.359007	0.944363	1	0.354728	0.321808	0.863795	1	0.328873	0.40236	0.731026	1	0.189748	0.608455	0.0237689	1	114	SAHH2	Adenosylhomocysteinase 2	O43865	AHCYL1
SeqId.12653.13	0.363393	0.156968	0.548949	0.377408	1	0.375999	0.353876	0.925198	1	0.34169	0.406304	0.808206	1	0.186778	0.731786	0.0107628	1	114	CSNK1G2	Casein kinase I isoform gamma-2	P78368	CSNK1G2
SeqId.12655.30	0.112146	0.227136	0.231242	0.855345	1	0.160361	0.286862	0.603896	1	0.169982	0.182392	0.964075	1	0.112288	0.432295	0.154368	1	114	SNAB	Beta-soluble NSF attachment protein	Q9H115	NAPB
SeqId.12656.1	0.34303	0.109746	0.485281	0.331951	1	0.379597	0.150883	0.293342	1	0.355026	0.123609	0.342394	1	0.144542	0.659358	0.0146809	1	114	KLC1	Kinesin light chain 1	Q07866	KLC1
SeqId.12657.2	0.493406	0.646907	0.641079	0.715356	1	0.551219	0.652551	0.642035	1	0.518441	0.819162	0.213865	1	0.494502	0.840182	0.0634414	1	114	FCL	GDP-L-fucose synthase	Q13630	TSTA3
SeqId.12658.72	0.22809	0.153431	0.249544	0.936135	1	0.21752	0.263808	0.847372	1	0.211475	0.221328	0.97094	1	0.1947	0.434389	0.283732	1	114	PANK3	Pantothenate kinase 3	Q9H999	PANK3
SeqId.12659.13	0.297894	0.358641	0.447732	0.799905	1	0.409101	0.214579	0.359703	1	0.332478	0.437549	0.659805	1	0.303784	0.560581	0.201561	1	114	GTPB9	Obg-like ATPase 1	Q9NTK5	OLA1
SeqId.12661.44	0.171198	0.0954265	0.267144	0.754448	1	0.183516	0.220426	0.845383	1	0.159135	0.245379	0.689413	1	0.107454	0.370561	0.126764	1	114	GBRL1	Gamma-aminobutyric acid receptor-associated protein-like 1	Q9H0R8	GABARAPL1
SeqId.12662.82	0.273412	0.205033	0.495198	0.513768	1	0.317542	0.308886	0.969259	1	0.31818	0.265279	0.832604	1	0.347526	0.388561	0.846518	1	114	ECH1	Delta(3,5)-Delta(2,4)-dienoyl-CoA isomerase, mitochondrial	Q13011	ECH1
SeqId.12663.1	-0.123186	0.030459	-0.103549	0.810182	1	0.00509592	-0.280179	0.228456	1	-0.0505377	-0.202624	0.568671	1	-0.0284205	-0.175584	0.494644	1	114	THTR	Thiosulfate sulfurtransferase	Q16762	TST
SeqId.12664.19	-0.00469648	0.0381226	0.118639	0.889806	1	-0.00238196	0.243318	0.303583	1	0.0351776	0.0449403	0.971248	1	0.0580904	0.21209	0.477392	1	114	PTN13	Tyrosine-protein phosphatase non-receptor type 13	Q12923	PTPN13
SeqId.12665.16	0.0275451	0.132591	0.266036	0.677294	1	0.127668	0.156446	0.910235	1	0.162029	-0.114546	0.337593	1	0.102672	0.199097	0.684902	1	114	ILF2	Interleukin enhancer-binding factor 2	Q12905	ILF2
SeqId.12667.2	-0.0887414	-0.195183	0.0199379	0.766085	1	-0.0895176	-0.019693	0.776694	1	-0.0687725	-0.196427	0.645815	1	0.00699785	-0.0368086	0.849592	1	114	GUAD	Guanine deaminase	Q9Y2T3	GDA
SeqId.12668.7	0.370392	0.304061	0.412077	0.89686	1	0.36561	0.396901	0.874613	1	0.339591	0.472243	0.550153	1	0.315229	0.53556	0.237132	1	114	VPS4B	Vacuolar protein sorting-associated protein 4B	O75351	VPS4B
SeqId.12669.30	0.101071	0.160231	0.316338	0.731796	1	0.16277	0.269059	0.679039	1	0.181272	0.113188	0.814303	1	0.104009	0.432099	0.162221	1	114	HECW1	E3 ubiquitin-protein ligase HECW1	Q76N89	HECW1
SeqId.12670.15	0.174201	0.170558	0.446903	0.372502	1	0.279656	0.160606	0.545289	1	0.197772	0.438377	0.27558	1	0.220666	0.440152	0.235789	1	114	RAD1	Cell cycle checkpoint protein RAD1	O60671	RAD1
SeqId.12671.35	-0.179679	-0.139468	0.210209	0.31697	1	-0.0635518	-0.030135	0.893932	1	-0.0670282	-0.106599	0.888734	1	-0.063666	0.0334939	0.679829	1	114	ST1B1	Sulfotransferase family cytosolic 1B member 1	O43704	SULT1B1
SeqId.12675.14	0.314317	0.356584	0.347544	0.970161	1	0.376861	0.228657	0.420558	1	0.341673	0.296407	0.826016	1	0.191264	0.642928	0.00907183	1	114	SYDC	Aspartate--tRNA ligase, cytoplasmic	P14868	DARS
SeqId.12676.1	0.38178	0.298449	0.517592	0.679413	1	0.43734	0.287594	0.479602	1	0.389482	0.406172	0.943881	1	0.318551	0.609444	0.141358	1	114	PACN1	Protein kinase C and casein kinase substrate in neurons protein 1	Q9BY11	PACSIN1
SeqId.12677.164	0.354313	0.0379479	0.530777	0.115418	1	0.35508	0.238918	0.570492	1	0.369998	0.036491	0.147853	1	0.130303	0.699642	0.00243672	1	114	FLII	Protein flightless-1 homolog	Q13045	FLII
SeqId.12678.66	0.120424	0.0950382	0.281095	0.611749	1	0.136407	0.244991	0.533942	1	0.117172	0.321464	0.295755	1	0.0808745	0.300707	0.167186	1	114	SNRPA	U1 small nuclear ribonucleoprotein A	P09012	SNRPA
SeqId.12681.63	0.158187	-0.000348435	0.389562	0.326417	1	0.162264	0.27593	0.603291	1	0.131795	0.36174	0.352262	1	0.147944	0.376769	0.24862	1	114	UBP21	Ubiquitin carboxyl-terminal hydrolase 21	Q9UK80	USP21
SeqId.12682.5	0.192235	0.235056	0.394685	0.656725	1	0.253331	0.271405	0.932247	1	0.234765	0.340019	0.656381	1	0.198269	0.482932	0.154367	1	114	KAT3	Kynurenine--oxoglutarate transaminase 3	Q6YP21	CCBL2
SeqId.12683.156	0.159039	0.121164	0.354319	0.694635	1	0.199609	0.274277	0.76309	1	0.239707	-0.00944581	0.374441	1	0.188395	0.314517	0.572972	1	114	DPYL5	Dihydropyrimidinase-related protein 5	Q9BPU6	DPYSL5
SeqId.12684.5	-0.0506752	0.114846	0.153213	0.664092	1	-0.0169694	0.283134	0.213585	1	0.0265219	0.12464	0.716864	1	0.0386004	0.120681	0.721474	1	114	ADSV	Adseverin	Q9Y6U3	SCIN
SeqId.12685.57	0.549062	0.539754	0.60176	0.961332	1	0.585205	0.528388	0.77974	1	0.554493	0.582615	0.901957	1	0.347205	0.977703	0.000871609	1	114	HOME2	Homer protein homolog 2	Q9NSB8	HOMER2
SeqId.12686.15	0.0105243	0.349274	0.31113	0.196657	1	0.159446	0.225286	0.756862	1	0.155774	0.266498	0.639472	1	0.0484147	0.411881	0.0605741	1	114	THTM	3-mercaptopyruvate sulfurtransferase	P25325	MPST
SeqId.12687.2	0.29207	0.498153	0.362573	0.633547	1	0.307636	0.544945	0.264297	1	0.349825	0.435866	0.716521	1	0.286077	0.490014	0.321748	1	114	DECR	2,4-dienoyl-CoA reductase, mitochondrial	Q16698	DECR1
SeqId.12688.115	0.463674	0.391724	0.511613	0.867907	1	0.486901	0.381385	0.584808	1	0.415525	0.647975	0.279346	1	0.354189	0.863914	0.00320093	1	114	KS6A6	Ribosomal protein S6 kinase alpha-6	Q9UK32	RPS6KA6
SeqId.12689.56	0.0873675	0.275705	0.0841797	0.51309	1	0.137436	0.157131	0.90905	1	0.0984797	0.322044	0.243073	1	0.196784	0.122085	0.654506	1	114	ARC1B	Actin-related protein 2/3 complex subunit 1B	O15143	ARPC1B
SeqId.12690.33	0.111564	0.0398281	0.387642	0.338212	1	0.193852	0.137167	0.785932	1	0.203284	-0.0487869	0.289707	1	0.203913	0.150835	0.788098	1	114	SEP10	Septin-10	Q9P0V9	SEP10
SeqId.12691.44	0.374544	0.429005	0.575057	0.618621	1	0.412685	0.529269	0.551574	1	0.450511	0.378832	0.742189	1	0.232058	0.742502	0.00498009	1	114	GLYM	Serine hydroxymethyltransferase, mitochondrial	P34897	SHMT2
SeqId.12692.56	0.174685	-0.000812677	0.273174	0.574551	1	0.152493	0.214412	0.78185	1	0.156044	0.129093	0.914884	1	0.182345	0.362878	0.376007	1	114	DOT1L	Histone-lysine N-methyltransferase, H3 lysine-79 specific	Q8TEK3	DOT1L
SeqId.12693.2	0.168382	0.211314	0.343419	0.718257	1	0.231173	0.253643	0.91221	1	0.192702	0.36446	0.453838	1	0.252913	0.265281	0.949743	1	114	SH3L1	SH3 domain-binding glutamic acid-rich-like protein	O75368	SH3BGRL
SeqId.12694.28	-0.0221927	0.0590482	0.0100937	0.934931	1	-0.0249057	0.115534	0.520344	1	0.00461173	0.0216107	0.94426	1	-0.116024	0.204714	0.117634	1	114	DIM1	Probable dimethyladenosine transferase	Q9UNQ2	DIMT1
SeqId.12695.62	0.0785258	0.282979	0.334806	0.481737	1	0.192086	0.249154	0.801301	1	0.212545	0.117632	0.707932	1	0.107767	0.388377	0.164891	1	114	KLH12	Kelch-like protein 12	Q53G59	KLHL12
SeqId.12696.166	0.461781	0.414617	0.557807	0.856566	1	0.511533	0.353563	0.477171	1	0.459007	0.536293	0.754675	1	0.337087	0.868482	0.00962885	1	114	ANM3	Protein arginine N-methyltransferase 3	O60678	PRMT3
SeqId.12697.30	0.235507	0.32428	0.361838	0.814256	1	0.329629	0.201204	0.524526	1	0.279495	0.341026	0.785239	1	0.246861	0.468036	0.256415	1	114	PI42A	Phosphatidylinositol 5-phosphate 4-kinase type-2 alpha	P48426	PIP4K2A
SeqId.12698.72	0.286355	0.318475	0.520635	0.600215	1	0.360035	0.377502	0.938109	1	0.38608	0.19044	0.437217	1	0.240363	0.618652	0.059161	1	114	IMA4	Importin subunit alpha-3	O00629	KPNA4
SeqId.12699.28	0.324517	0.297634	0.256461	0.942504	1	0.317034	0.303051	0.94025	1	0.291628	0.343793	0.804045	1	0.233002	0.491549	0.145171	1	114	TCP-1-theta	T-complex protein 1 subunit theta	P50990	CCT8
SeqId.12700.9	0.120079	0.0884615	0.33595	0.633924	1	0.145168	0.304919	0.505634	1	0.210774	-0.0575125	0.322473	1	0.0963606	0.378083	0.192766	1	114	ACLY	ATP-citrate synthase	P53396	ACLY
SeqId.12701.1	0.388473	0.520655	0.507613	0.785904	1	0.487991	0.393507	0.658023	1	0.443861	0.497061	0.824359	1	0.22806	0.814307	0.00313001	1	114	EIF1B	Eukaryotic translation initiation factor 1b	O60739	EIF1B
SeqId.12702.13	0.209645	-0.0994946	0.24016	0.36522	1	0.146281	0.175197	0.901556	1	0.135267	0.126493	0.973584	1	0.083304	0.400335	0.135274	1	114	PELI2	E3 ubiquitin-protein ligase pellino homolog 2	Q9HAT8	PELI2
SeqId.12703.6	0.260958	0.360008	0.313707	0.868168	1	0.357164	0.150347	0.264684	1	0.305717	0.275731	0.885219	1	0.151864	0.52747	0.0345826	1	114	NEK7	Serine/threonine-protein kinase Nek7	Q8TDX7	NEK7
SeqId.12704.26	0.0381983	-0.110456	0.190077	0.587833	1	0.0192804	0.148836	0.59675	1	0.0339535	0.0405774	0.980801	1	0.103009	0.182481	0.72676	1	114	SH2D3	SH2 domain-containing protein 3C	Q8N5H7	SH2D3C
SeqId.12705.9	0.201071	0.356289	0.414768	0.686028	1	0.306953	0.335377	0.910317	1	0.319153	0.179945	0.624985	1	0.292811	0.399948	0.635431	1	114	HERC1	Probable E3 ubiquitin-protein ligase HERC1	Q15751	HERC1
SeqId.12706.2	0.169886	0.211244	0.308231	0.801794	1	0.25189	0.14616	0.590785	1	0.176442	0.396536	0.318482	1	0.155233	0.446338	0.104684	1	114	MRCKA	Serine/threonine-protein kinase MRCK alpha	Q5VT25	CDC42BPA
SeqId.12707.26	0.243015	0.277839	0.279381	0.977117	1	0.292993	0.213335	0.680069	1	0.23928	0.365647	0.561035	1	0.201751	0.474042	0.134574	1	114	DPYL3	Dihydropyrimidinase-related protein 3	Q14195	DPYSL3
SeqId.12708.91	0.271418	0.273648	0.485855	0.544847	1	0.368403	0.225025	0.463991	1	0.315811	0.364221	0.825525	1	0.211648	0.595571	0.039105	1	114	LMBL2	Lethal(3)malignant brain tumor-like protein 2	Q969R5	L3MBTL2
SeqId.12709.63	-0.134417	-0.157829	-0.0401764	0.864672	1	-0.12675	-0.045888	0.680764	1	-0.122339	-0.0961392	0.905315	1	-0.0869941	-0.0874138	0.998172	1	114	H1X	Histone H1x	Q92522	H1FX
SeqId.12711.19	0.0166214	-0.0153429	0.217965	0.687917	1	0.0751319	0.083891	0.971865	1	0.0476407	0.101616	0.847808	1	0.0483496	0.228797	0.441697	1	114	CXA8	Gap junction alpha-8 protein	P48165	GJA8
SeqId.12712.9	0.401781	0.207939	0.413747	0.662866	1	0.317267	0.522324	0.367014	1	0.340346	0.409897	0.785564	1	0.294013	0.569774	0.160995	1	114	HM20A	High mobility group protein 20A	Q9NP66	HMG20A
SeqId.12713.365	0.142245	0.120429	0.386402	0.568514	1	0.15902	0.404435	0.299119	1	0.193144	0.208478	0.954618	1	0.24906	0.270253	0.924036	1	114	RGS19	Regulator of G-protein signaling 19	P49795	RGS19
SeqId.12714.38	0.231505	0.151469	0.127536	0.845177	1	0.21841	0.104271	0.545954	1	0.167781	0.264583	0.646382	1	0.0715803	0.472922	0.0224113	1	114	AP1G2	AP-1 complex subunit gamma-like 2	O75843	AP1G2
SeqId.12715.30	0.292642	0.266793	0.418249	0.775195	1	0.24762	0.597338	0.0672331	1	0.304649	0.37139	0.758739	1	0.412425	0.298915	0.524125	1	114	DCP1B	mRNA-decapping enzyme 1B	Q8IZD4	DCP1B
SeqId.12716.3	0.120817	0.153759	0.430293	0.490541	1	0.205837	0.294596	0.722916	1	0.262885	-0.0696809	0.240751	1	0.266169	0.274033	0.972612	1	114	ZN175	Zinc finger protein 175	Q9Y473	ZNF175
SeqId.12717.65	0.201478	0.255011	0.507567	0.329342	1	0.337207	0.188454	0.451789	1	0.279556	0.342108	0.778278	1	0.186348	0.537743	0.0547763	1	114	TOX3	TOX high mobility group box family member 3	O15405	TOX3
SeqId.12718.43	0.216315	0.388714	0.430765	0.580434	1	0.351516	0.248279	0.638041	1	0.28798	0.443355	0.527604	1	0.211551	0.515593	0.14598	1	114	PIN4	Peptidyl-prolyl cis-trans isomerase NIMA-interacting 4	Q9Y237	PIN4
SeqId.12720.71	0.355063	0.331247	0.529047	0.657426	1	0.428457	0.307781	0.552573	1	0.379727	0.444572	0.775393	1	0.341761	0.576247	0.217875	1	114	UBQL4	Ubiquilin-4	Q9NRR5	UBQLN4
SeqId.12721.4	0.0935707	0.205078	0.557857	0.210121	1	0.276743	0.202014	0.763228	1	0.241683	0.212873	0.918677	1	0.222365	0.446045	0.330398	1	114	TAXB1	Tax1-binding protein 1	Q86VP1	TAX1BP1
SeqId.12724.81	0.264239	0.4342	0.294835	0.705159	1	0.33327	0.318517	0.941786	1	0.295197	0.42346	0.571718	1	0.199643	0.588198	0.0439019	1	114	CIRBP	Cold-inducible RNA-binding protein	Q14011	CIRBP
SeqId.12726.3	0.163956	0.411216	0.577032	0.174327	1	0.345594	0.343311	0.991677	1	0.329221	0.340508	0.963414	1	0.176591	0.610681	0.0196182	1	114	RFXAP	Regulatory factor X-associated protein	O00287	RFXAP
SeqId.12727.7	-0.759651	-0.648058	-0.532106	0.589818	1	-0.650268	-0.694001	0.836878	1	-0.671765	-0.685577	0.953896	1	-0.51021	-0.749504	0.232389	1	114	FPRP	Prostaglandin F2 receptor negative regulator	Q9P2B2	PTGFRN
SeqId.12729.12	0.245004	0.246404	0.38422	0.758551	1	0.320866	0.188127	0.480357	1	0.270056	0.323077	0.801637	1	0.177247	0.544662	0.0383672	1	114	PSMG3	Proteasome assembly chaperone 3	Q9BT73	PSMG3
SeqId.12730.3	0.211018	0.212062	0.203114	0.999438	1	0.194143	0.332948	0.577317	1	0.237751	0.0745905	0.561235	1	0.280768	0.283941	0.989079	1	114	KNTC2	Kinetochore protein NDC80 homolog	O14777	NDC80
SeqId.12731.12	0.310191	0.201902	0.471515	0.641714	1	0.302053	0.45258	0.531139	1	0.334678	0.251881	0.760292	1	0.296987	0.583424	0.202849	1	114	PKHA7	Pleckstrin homology domain-containing family A member 7	Q6IQ23	PLEKHA7
SeqId.12732.13	0.227135	0.0982497	0.285249	0.787144	1	0.209025	0.280668	0.760091	1	0.220881	0.138431	0.756508	1	0.175148	0.405405	0.28457	1	114	MPP7	MAGUK p55 subfamily member 7	Q5T2T1	MPP7
SeqId.12734.112	0.0665282	0.113067	0.133091	0.967482	1	0.0451204	0.336719	0.26515	1	0.0751974	0.190673	0.696387	1	0.140001	0.264932	0.612882	1	114	KIF22	Kinesin-like protein KIF22	Q14807	KIF22
SeqId.12735.39	0.209535	0.188847	0.365462	0.789247	1	0.271899	0.222841	0.837538	1	0.263937	0.137358	0.639609	1	0.172118	0.510005	0.12384	1	114	CSDE1	Cold shock domain-containing protein E1	O75534	CSDE1
SeqId.12737.12	0.31335	0.2545	0.317096	0.956621	1	0.350114	0.187513	0.438228	1	0.300051	0.290544	0.967886	1	0.289923	0.5262	0.233132	1	114	PLSI	Plastin-1	Q14651	PLS1
SeqId.12738.43	0.103587	0.17578	0.37822	0.546071	1	0.203823	0.23249	0.902645	1	0.218958	0.0519617	0.530234	1	0.213011	0.278863	0.757702	1	114	NISCH	Nischarin	Q9Y2I1	NISCH
SeqId.12740.55	0.109294	0.126729	0.314541	0.548688	1	0.196273	0.0921284	0.572911	1	0.16377	0.1649	0.995637	1	0.126492	0.33529	0.244936	1	114	FEV	Protein FEV	Q99581	FEV
SeqId.12742.160	-0.17404	0.0517976	0.197988	0.315965	1	-0.0153656	0.000531143	0.948061	1	-0.0331001	0.0273825	0.824568	1	-0.0542849	0.0176748	0.74701	1	114	TMM8B	Transmembrane protein 8B	A6NDV4	TMEM8B
SeqId.12743.18	0.0938394	0.0889206	0.325821	0.634497	1	0.14667	0.239081	0.706118	1	0.188804	-0.0400927	0.40868	1	0.0418926	0.321608	0.198772	1	114	BAG5	BAG family molecular chaperone regulator 5	Q9UL15	BAG5
SeqId.12746.4	0.220858	0.119332	0.271345	0.84557	1	0.252713	0.122864	0.567248	1	0.174245	0.355585	0.478492	1	0.103424	0.523162	0.0470214	1	114	CYH4	Cytohesin-4	Q9UIA0	CYTH4
SeqId.12747.89	0.11521	0.294857	0.177513	0.673923	1	0.187428	0.208295	0.915704	1	0.156523	0.284648	0.563784	1	0.0839705	0.407356	0.0849566	1	114	RBM3	RNA-binding protein 3	P98179	RBM3
SeqId.12748.6	0.212017	0.261034	0.423586	0.705073	1	0.28722	0.318789	0.895122	1	0.308026	0.128146	0.505629	1	0.296248	0.401319	0.634997	1	114	BRDT	Bromodomain testis-specific protein	Q58F21	BRDT
SeqId.12750.9	0.0937262	0.147462	0.520795	0.268139	1	0.222985	0.271639	0.847806	1	0.216404	0.192191	0.933004	1	0.335999	0.241091	0.686227	1	114	LFA-1 beta-2	Integrin beta-2	P05107	ITGB2
SeqId.12751.26	0.101753	0.138102	0.63447	0.133859	1	0.224294	0.381796	0.547224	1	0.249789	0.200725	0.868392	1	0.242382	0.404385	0.49824	1	114	ZHX1	Zinc fingers and homeoboxes protein 1	Q9UKY1	ZHX1
SeqId.12753.6	0.340769	0.431585	0.582516	0.580799	1	0.432931	0.451528	0.932552	1	0.420753	0.440054	0.93767	1	0.318963	0.659749	0.0906396	1	114	APBB2	Amyloid beta A4 precursor protein-binding family B member 2	Q92870	APBB2
SeqId.12754.14	0.0896528	0.124607	0.307556	0.70989	1	0.131659	0.290926	0.528096	1	0.172286	0.0563893	0.683752	1	0.223399	0.205158	0.938806	1	114	CSDC2	Cold shock domain-containing protein C2	Q9Y534	CSDC2
SeqId.12756.3	0.0427581	-0.0758025	0.32195	0.400928	1	0.104874	0.0831869	0.93162	1	0.0337974	0.292422	0.365743	1	0.0764036	0.293866	0.359154	1	114	BACH2	Transcription regulator protein BACH2	Q9BYV9	BACH2
SeqId.12758.47	-0.325353	-0.0365697	-0.013947	0.369303	1	-0.153014	-0.284794	0.599104	1	-0.133356	-0.353757	0.431971	1	0.0259689	-0.354585	0.113958	1	114	GRID2	Glutamate receptor ionotropic, delta-2	O43424	GRID2
SeqId.12759.47	0.0728148	0.188476	0.28544	0.661934	1	0.120814	0.35729	0.290018	1	0.178383	0.048316	0.610226	1	0.11806	0.34075	0.267032	1	114	DRBP76	Interleukin enhancer-binding factor 3	Q12906	ILF3
SeqId.12760.34	0.23172	0.213816	0.243902	0.994837	1	0.216269	0.338333	0.626953	1	0.272158	0.0289436	0.38819	1	0.316	0.229396	0.705242	1	114	ZN774	Zinc finger protein 774	Q6NX45	ZNF774
SeqId.12761.12	-0.0471349	0.239959	0.254172	0.314673	1	0.111397	0.131363	0.930232	1	0.098513	0.127864	0.908615	1	0.136527	0.21874	0.698884	1	114	APBB2	Amyloid beta A4 precursor protein-binding family B member 2	Q92870	APBB2
SeqId.12763.69	-0.173359	-0.0761336	0.206886	0.37451	1	-0.0394143	-0.0314206	0.975253	1	-0.0481226	-0.0851886	0.898312	1	0.0493848	-0.0407164	0.709384	1	114	ZN334	Zinc finger protein 334	Q9HCZ1	ZNF334
SeqId.12764.3	-0.0220989	-0.00994919	0.244886	0.442647	1	0.0195877	0.183913	0.428772	1	0.043222	0.0602387	0.941906	1	0.0545277	0.186561	0.492885	1	114	ELMO1	Engulfment and cell motility protein 1	Q92556	ELMO1
SeqId.12766.33	-0.0868285	-0.321818	0.0047144	0.581654	1	-0.185179	0.135525	0.247072	1	-0.0909528	-0.303312	0.496923	1	-0.257739	0.0804091	0.192971	1	114	GP142	Probable G-protein coupled receptor 142	Q7Z601	GPR142
SeqId.12768.3	-0.179162	-0.0877943	-0.151798	0.935768	1	-0.153946	-0.0378501	0.63189	1	-0.125393	-0.254638	0.638817	1	-0.0814831	-0.109226	0.906109	1	114	PPR3B	Protein phosphatase 1 regulatory subunit 3B	Q86XI6	PPP1R3B
SeqId.12771.19	0.143649	0.211652	0.12663	0.954957	1	0.126221	0.313657	0.468318	1	0.173386	0.0839779	0.757543	1	0.139843	0.326728	0.439329	1	114	ZN180	Zinc finger protein 180	Q9UJW8	ZNF180
SeqId.12772.8	0.111392	0.0157307	0.179662	0.839458	1	0.0876388	0.199623	0.634731	1	0.11656	0.0341469	0.754958	1	0.147	0.204081	0.793359	1	114	NUP98	Nuclear pore complex protein Nup98-Nup96	P52948	NUP98
SeqId.12774.12	-0.240163	-0.120078	-0.0222004	0.662269	1	-0.13274	-0.159334	0.909109	1	-0.168678	-0.088438	0.759647	1	-0.138294	-0.121852	0.939877	1	114	HCN1	Potassium/sodium hyperpolarization-activated cyclic nucleotide-gated channel 1	O60741	HCN1
SeqId.12775.6	0.0535384	-0.0566886	0.186803	0.61591	1	0.0606831	0.125502	0.751357	1	0.0817505	-0.0647511	0.529973	1	0.0713642	0.154865	0.656395	1	114	HMGB3	High mobility group protein B3	O15347	HMGB3
SeqId.12777.11	0.314084	0.350094	0.52536	0.701511	1	0.35392	0.524218	0.476136	1	0.395992	0.276623	0.659196	1	0.226102	0.687466	0.0300279	1	114	SF01	Splicing factor 1	Q15637	SF1
SeqId.12779.30	0.207006	0.323662	0.330101	0.74813	1	0.284046	0.250777	0.857596	1	0.24931	0.359214	0.59555	1	0.243928	0.382509	0.430242	1	114	PRDM4	PR domain zinc finger protein 4	Q9UKN5	PRDM4
SeqId.12781.2	0.315771	0.152577	0.495456	0.428088	1	0.362414	0.231111	0.551307	1	0.3433	0.183615	0.520557	1	0.156313	0.614826	0.0238738	1	114	TRBP2	RISC-loading complex subunit TARBP2	Q15633	TARBP2
SeqId.12783.29	-0.0306956	-0.050075	0.127253	0.665416	1	-0.00433758	0.0740947	0.671543	1	-0.00779433	0.0516132	0.7752	1	-0.0815266	0.212495	0.0745408	1	114	HNRPM	Heterogeneous nuclear ribonucleoprotein M	P52272	HNRNPM
SeqId.12784.10	-0.0108492	-0.15649	0.0363626	0.798658	1	-0.00690218	-0.0529094	0.857978	1	-0.00772549	-0.185333	0.54152	1	-0.0377896	0.101115	0.568705	1	114	APBB3	Amyloid beta A4 precursor protein-binding family B member 3	O95704	APBB3
SeqId.12785.49	0.0620313	0.225661	0.253314	0.68692	1	0.119063	0.264071	0.550816	1	0.194366	-0.0451348	0.375067	1	0.0698561	0.343646	0.22252	1	114	KAISO	Transcriptional regulator Kaiso	Q86T24	ZBTB33
SeqId.12786.61	0.36447	0.303762	0.482211	0.735969	1	0.406011	0.313577	0.636792	1	0.351785	0.495465	0.510638	1	0.247002	0.623481	0.0376932	1	114	GDE5	Glycerophosphocholine phosphodiesterase GPCPD1	Q9NPB8	GPCPD1
SeqId.12787.47	-0.0116309	0.245555	0.198135	0.54609	1	0.117707	0.132719	0.95288	1	0.14208	-0.0494453	0.500243	1	0.194733	0.216638	0.926578	1	114	ZN134	Zinc finger protein 134	P52741	ZNF134
SeqId.12788.6	0.13148	0.0522693	0.243361	0.827538	1	0.160974	0.142113	0.942209	1	0.150952	0.0728473	0.790247	1	0.118117	0.241093	0.612415	1	114	SGF29	SAGA-associated factor 29 homolog	Q96ES7	CCDC101
SeqId.12790.10	0.0255858	0.00966725	0.537438	0.123879	1	0.143439	0.221793	0.760398	1	0.138662	0.180393	0.885136	1	0.120908	0.236523	0.633282	1	114	CCD51	Coiled-coil domain-containing protein 51	Q96ER9	CCDC51
SeqId.12793.4	0.0633223	0.204307	0.250984	0.732425	1	0.161107	0.157126	0.987198	1	0.154596	0.111025	0.875461	1	0.0774733	0.323983	0.28582	1	114	PIWL1	Piwi-like protein 1	Q96J94	PIWIL1
SeqId.12794.6	0.106515	0.169592	0.366598	0.634724	1	0.130907	0.435752	0.237971	1	0.192626	0.159372	0.909118	1	0.173297	0.350341	0.464297	1	114	NALP4	NACHT, LRR and PYD domains-containing protein 4	Q96MN2	NLRP4
SeqId.12795.2	0.0990417	0.149932	0.277686	0.820934	1	0.178128	0.176884	0.996282	1	0.182595	0.0311448	0.616174	1	0.143244	0.323003	0.46229	1	114	ZN566	Zinc finger protein 566	Q969W8	ZNF566
SeqId.12796.44	0.200179	0.361783	0.339425	0.678728	1	0.285572	0.283191	0.990674	1	0.249709	0.410341	0.479306	1	0.22193	0.415831	0.327074	1	114	NUDT3	Diphosphoinositol polyphosphate phosphohydrolase 1	O95989	NUDT3
SeqId.12798.46	0.1873	0.0462382	0.215433	0.814848	1	0.176658	0.182067	0.982406	1	0.158878	0.143047	0.954717	1	0.267784	0.146888	0.594351	1	114	S4A8	Electroneutral sodium bicarbonate exchanger 1	Q2Y0W8	SLC4A8
SeqId.12799.65	0.0186572	0.196283	0.0609392	0.779499	1	0.103234	0.0793976	0.922603	1	0.102154	-0.0434372	0.600644	1	0.0812661	0.254842	0.444743	1	114	DJC27	DnaJ homolog subfamily C member 27	Q9NZQ0	DNAJC27
SeqId.12800.5	-0.492246	-0.180688	-0.430441	0.483256	1	-0.39724	-0.310931	0.735944	1	-0.35857	-0.557766	0.488595	1	-0.289226	-0.499815	0.384714	1	114	TPPP2	Tubulin polymerization-promoting protein family member 2	P59282	TPPP2
SeqId.12801.33	-0.168509	-0.0173831	0.12308	0.399536	1	-0.104966	0.155188	0.209331	1	-0.0600471	-0.0412347	0.935906	1	-0.0567939	-0.00772614	0.788059	1	114	IRF2	Interferon regulatory factor 2	P14316	IRF2
SeqId.12803.9	0.181732	0.190059	0.474791	0.494231	1	0.251978	0.334573	0.737146	1	0.274774	0.16297	0.686415	1	0.232296	0.359531	0.578773	1	114	ZN329	Zinc finger protein 329	Q86UD4	ZNF329
SeqId.12804.5	0.320477	0.401014	0.520473	0.710559	1	0.395926	0.402178	0.978436	1	0.406511	0.31664	0.727227	1	0.260026	0.717378	0.0331683	1	114	GMEB2	Glucocorticoid modulatory element-binding protein 2	Q9UKD1	GMEB2
SeqId.12807.89	0.0680459	0.137664	0.177662	0.901895	1	0.116267	0.171901	0.816348	1	0.115008	0.106346	0.974379	1	0.0958369	0.272436	0.416199	1	114	RHG30	Rho GTPase-activating protein 30	Q7Z6I6	ARHGAP30
SeqId.12808.103	-0.0303274	0.196581	0.193103	0.464403	1	0.0949425	0.0942293	0.99735	1	0.0752696	0.132598	0.811288	1	0.0751745	0.287708	0.27825	1	114	CHSP1	Calcium-regulated heat-stable protein 1	Q9Y2V2	CARHSP1
SeqId.12811.55	0.0513134	0.23765	0.424602	0.362111	1	0.199201	0.230327	0.902028	1	0.200883	0.152286	0.86395	1	0.172538	0.371145	0.394005	1	114	ZN415	Zinc finger protein 415	Q09FC8	ZNF415
SeqId.12812.25	0.32089	0.3759	0.417646	0.901835	1	0.395638	0.294334	0.625621	1	0.378101	0.26986	0.642509	1	0.201783	0.696114	0.0121257	1	114	ACYP2	Acylphosphatase-2	P14621	ACYP2
SeqId.12813.18	0.151834	0.216486	0.381545	0.634605	1	0.221817	0.312924	0.687369	1	0.227958	0.212048	0.95052	1	0.168827	0.450423	0.175592	1	114	EHBP1	EH domain-binding protein 1	Q8NDI1	EHBP1
SeqId.12814.17	-0.0621052	0.0913038	0.373404	0.262349	1	0.0876287	0.155105	0.788644	1	0.0993649	0.0184082	0.775631	1	0.0831242	0.253189	0.466688	1	114	RBM40	RNA-binding protein 40	Q96LT9	RNPC3
SeqId.12815.9	0.117159	0.181951	0.213323	0.927752	1	0.167785	0.190514	0.927693	1	0.197423	-0.0290373	0.420193	1	0.207459	0.166894	0.859827	1	114	SYIC	Isoleucine--tRNA ligase, cytoplasmic	P41252	IARS
SeqId.12817.1	0.111216	0.0774496	0.418954	0.399389	1	0.135482	0.377486	0.310425	1	0.154768	0.28284	0.63401	1	0.294777	0.292026	0.990158	1	114	GEM	GTP-binding protein GEM	P55040	GEM
SeqId.12818.159	0.197672	0.319859	0.266599	0.828564	1	0.281714	0.175477	0.594918	1	0.223443	0.361145	0.537659	1	0.164068	0.371822	0.257352	1	114	UT2	Urea transporter 2	Q15849	SLC14A2
SeqId.12820.1	0.214342	0.312528	0.322757	0.833974	1	0.268964	0.309139	0.841759	1	0.249062	0.353389	0.643815	1	0.210048	0.47602	0.162768	1	114	GRAP	GRB2-related adapter protein	Q13588	GRAP
SeqId.12821.6	0.109027	0.233326	0.434441	0.371111	1	0.237391	0.239474	0.992388	1	0.213011	0.263348	0.838211	1	0.212116	0.370781	0.432511	1	114	NAL10	NACHT, LRR and PYD domains-containing protein 10	Q86W26	NLRP10
SeqId.12822.34	0.115779	0.19021	0.357932	0.506247	1	0.233876	0.119779	0.561295	1	0.175748	0.285307	0.619666	1	0.113217	0.423069	0.0848494	1	114	APBB1	Amyloid beta A4 precursor protein-binding family B member 1	O00213	APBB1
SeqId.12825.18	-0.0333236	0.310518	0.254741	0.314885	1	0.112661	0.239109	0.610406	1	0.130196	0.126202	0.988547	1	0.000706487	0.326559	0.16479	1	114	DP13A	DCC-interacting protein 13-alpha	Q9UKG1	APPL1
SeqId.12826.5	-0.170454	0.0767089	0.414143	0.0270498	1	0.163582	-0.314593	0.0212258	1	0.106605	-0.284947	0.0944716	1	0.122432	0.140095	0.92442	1	114	SC5A5	Sodium/iodide cotransporter	Q92911	SLC5A5
SeqId.12827.37	0.141089	0.151394	0.275445	0.87316	1	0.115302	0.453403	0.177761	1	0.178504	0.167441	0.96898	1	0.212499	0.228337	0.945516	1	114	RGS3	Regulator of G-protein signaling 3	P49796	RGS3
SeqId.12830.4	-0.113863	-0.0196835	0.182609	0.447537	1	-0.0359697	0.116099	0.489815	1	-0.0285461	0.0419191	0.777044	1	-0.105277	0.19134	0.139734	1	114	SAP18	Histone deacetylase complex subunit SAP18	O00422	SAP18
SeqId.12831.21	0.158466	0.0591447	0.331048	0.49756	1	0.207353	0.144308	0.743407	1	0.223334	-0.0619879	0.192706	1	0.112254	0.402797	0.113258	1	114	TESC	Calcineurin B homologous protein 3	Q96BS2	TESC
SeqId.12832.10	0.157017	0.269221	0.521538	0.283054	1	0.31382	0.213929	0.646002	1	0.273884	0.286142	0.960065	1	0.18624	0.490675	0.122215	1	114	ASH2L	Set1/Ash2 histone methyltransferase complex subunit ASH2	Q9UBL3	ASH2L
SeqId.12834.3	0.207487	0.191747	0.470215	0.517732	1	0.266885	0.338405	0.761222	1	0.260985	0.296794	0.892673	1	0.216453	0.497383	0.187435	1	114	KCNF1	Potassium voltage-gated channel subfamily F member 1	Q9H3M0	KCNF1
SeqId.12835.101	-0.00228084	0.0936573	0.143127	0.854542	1	0.0316201	0.225489	0.454126	1	0.0957579	-0.115689	0.469203	1	0.0570131	0.186844	0.585924	1	114	PYDC1	Pyrin domain-containing protein 1	Q8WXC3	PYDC1
SeqId.12838.28	0.120065	0.437659	0.0733453	0.316322	1	0.154537	0.384933	0.317655	1	0.188424	0.222223	0.896526	1	0.151477	0.289539	0.484423	1	114	DUS15	Dual specificity protein phosphatase 15	Q9H1R2	DUSP15
SeqId.12842.43	-0.0758729	-0.209319	0.179588	0.319376	1	-0.0246032	-0.0617297	0.865589	1	-0.0277631	-0.15359	0.611212	1	-0.26853	0.324759	0.00366229	1	114	STX10	Syntaxin-10	O60499	STX10
SeqId.12843.6	0.0749188	0.0637562	0.392655	0.443861	1	0.184351	0.0993442	0.738884	1	0.169029	0.0554223	0.691472	1	0.119413	0.373313	0.279255	1	114	ZN410	Zinc finger protein 410	Q86VK4	ZNF410
SeqId.12844.10	0.143618	0.430438	0.293989	0.457167	1	0.213319	0.452793	0.29304	1	0.259191	0.249737	0.970543	1	0.13313	0.480579	0.0987892	1	114	BAG4	BAG family molecular chaperone regulator 4	O95429	BAG4
SeqId.12845.18	0.293528	0.245971	0.405057	0.787923	1	0.321769	0.320078	0.993206	1	0.302281	0.334381	0.885851	1	0.309555	0.425855	0.535936	1	114	SNX17	Sorting nexin-17	Q15036	SNX17
SeqId.12846.3	0.254426	0.167206	0.307955	0.876788	1	0.256138	0.266476	0.964868	1	0.237283	0.275604	0.88451	1	0.234493	0.365093	0.558986	1	114	FBXL5	F-box/LRR-repeat protein 5	Q9UKA1	FBXL5
SeqId.12847.27	0.121271	0.342187	0.375732	0.518776	1	0.250027	0.200853	0.841802	1	0.231432	0.296674	0.8119	1	0.165151	0.456012	0.199932	1	114	MCE1	mRNA-capping enzyme	O60942	RNGTT
SeqId.12848.9	0.133774	0.141096	0.293586	0.7983	1	0.175933	0.260766	0.71565	1	0.18366	0.131901	0.845209	1	0.153297	0.316534	0.45047	1	114	ARHG2	Rho guanine nucleotide exchange factor 2	Q92974	ARHGEF2
SeqId.12849.25	0.131225	0.21812	0.351244	0.637493	1	0.209909	0.264221	0.804459	1	0.178627	0.348779	0.490388	1	0.112251	0.450794	0.0934254	1	114	GSKIP	GSK3-beta interaction protein	Q9P0R6	GSKIP
SeqId.12851.5	0.162805	0.130791	0.192468	0.968458	1	0.206647	0.0885131	0.559485	1	0.144271	0.242745	0.668205	1	0.0645473	0.429988	0.0466217	1	114	DPOLM	DNA-directed DNA/RNA polymerase mu	Q9NP87	POLM
SeqId.12853.112	0.306242	-0.109314	0.411057	0.113956	1	0.287884	0.0430652	0.292389	1	0.296051	-0.142722	0.0901233	1	-0.0532716	0.711871	0.000531684	1	114	TMOD2	Tropomodulin-2	Q9NZR1	TMOD2
SeqId.12854.3	0.350348	0.387939	0.40167	0.975705	1	0.360379	0.500252	0.553266	1	0.377335	0.352275	0.925529	1	0.286227	0.596106	0.133124	1	114	TEAD3	Transcriptional enhancer factor TEF-5	Q99594	TEAD3
SeqId.12855.16	0.363605	0.205226	0.43452	0.601921	1	0.384827	0.212136	0.390185	1	0.348733	0.288041	0.786702	1	0.142814	0.765182	0.000598845	1	114	CT032	Cas scaffolding protein family member 4	Q9NQ75	CASS4
SeqId.12856.14	0.145332	0.0799549	0.469754	0.352949	1	0.234699	0.209016	0.916336	1	0.228249	0.104332	0.655618	1	0.17848	0.389088	0.359826	1	114	TM237	Transmembrane protein 237	Q96Q45	TMEM237
SeqId.12859.33	0.476763	0.394579	0.481942	0.914292	1	0.451511	0.494767	0.835386	1	0.46781	0.399155	0.76723	1	0.259548	0.759082	0.0111922	1	114	PECI	Enoyl-CoA delta isomerase 2, mitochondrial	O75521	ECI2
SeqId.12860.7	0.10179	0.448017	0.338519	0.416452	1	0.184482	0.516371	0.221217	1	0.253398	0.249722	0.990349	1	0.232065	0.320379	0.716278	1	114	cAMP-regulated phosphoprotein 21	cAMP-regulated phosphoprotein 21	Q9UBL0	ARPP21
SeqId.12861.13	0.33957	-0.212865	0.382733	0.0338948	1	0.2753	0.0329481	0.289669	1	0.272102	-0.135803	0.113195	1	-0.0292428	0.634675	0.00227785	1	114	TMOD3	Tropomodulin-3	Q9NYL9	TMOD3
SeqId.12862.14	0.184075	0.189702	0.486701	0.450731	1	0.280004	0.249816	0.900189	1	0.268124	0.217242	0.850528	1	0.200821	0.413101	0.33362	1	114	CASL	Enhancer of filamentation 1	Q14511	NEDD9
SeqId.12864.9	0.241864	0.0431837	0.397172	0.441379	1	0.216387	0.353183	0.552902	1	0.246533	0.129164	0.655828	1	0.249421	0.322301	0.728067	1	114	NIPA4	Magnesium transporter NIPA4	Q0D2K0	NIPAL4
SeqId.12867.40	0.117608	0.100511	0.305908	0.693986	1	0.201548	0.0962537	0.644657	1	0.133504	0.279222	0.572375	1	0.0758554	0.461531	0.0628542	1	114	DYLT3	Dynein light chain Tctex-type 3	P51808	DYNLT3
SeqId.12869.68	0.301325	0.353171	0.239928	0.878554	1	0.342392	0.20891	0.474758	1	0.296947	0.316529	0.925601	1	0.181736	0.555284	0.0347523	1	114	DDX6	Probable ATP-dependent RNA helicase DDX6	P26196	DDX6
SeqId.12871.10	0.222554	0.220941	0.285914	0.94061	1	0.281153	0.13227	0.419506	1	0.220083	0.320493	0.626673	1	0.13715	0.412585	0.116627	1	114	TWF1	Twinfilin-1	Q12792	TWF1
SeqId.12872.35	0.0966074	0.128884	0.275414	0.805315	1	0.111246	0.306041	0.45715	1	0.157204	0.10913	0.869447	1	0.217219	0.260058	0.859086	1	114	CNGA2	Cyclic nucleotide-gated olfactory channel	Q16280	CNGA2
SeqId.12873.11	0.0556276	0.121658	0.260837	0.762767	1	0.179261	0.0178689	0.539064	1	0.146244	0.0148398	0.657068	1	0.196717	0.317188	0.625559	1	114	LEUK	Leukosialin	P16150	SPN
SeqId.12875.28	0.0373991	0.0831379	0.248067	0.683001	1	0.0955025	0.196254	0.658766	1	0.123382	-0.00519133	0.618577	1	0.0918608	0.250952	0.441504	1	114	UBTD2	Ubiquitin domain-containing protein 2	Q8WUN7	UBTD2
SeqId.12876.39	0.0854877	-0.0214338	0.121883	0.881761	1	0.0412732	0.218453	0.48742	1	0.0879226	-0.0408526	0.654461	1	0.0158495	0.311658	0.214855	1	114	SPEF1	Sperm flagellar protein 1	Q9Y4P9	SPEF1
SeqId.12878.60	0.227967	-0.295653	0.187301	0.0936418	1	0.0932542	0.112572	0.93701	1	0.126078	-0.156602	0.307035	1	0.0467531	0.221622	0.441196	1	114	OSB11	Oxysterol-binding protein-related protein 11	Q9BXB4	OSBPL11
SeqId.12879.5	0.0513149	0.0499286	0.193628	0.828385	1	0.0855659	0.118517	0.888937	1	0.0941575	0.0449021	0.851514	1	0.0273499	0.262382	0.281757	1	114	p107	Retinoblastoma-like protein 1	P28749	RBL1
SeqId.12880.1	0.179333	0.134135	0.432555	0.57556	1	0.231915	0.295444	0.807577	1	0.278962	-0.00945384	0.325588	1	0.200029	0.386905	0.443011	1	114	SV2A	Synaptic vesicle glycoprotein 2A	Q7L0J3	SV2A
SeqId.12881.17	0.334849	0.436831	0.341452	0.89626	1	0.383442	0.283635	0.656174	1	0.329556	0.527308	0.427553	1	0.258169	0.593613	0.0939272	1	114	RDH16	Retinol dehydrogenase 16	O75452	RDH16
SeqId.12882.7	0.204961	0.333471	0.390583	0.709222	1	0.26794	0.408192	0.535788	1	0.299964	0.212755	0.733054	1	0.307885	0.367943	0.774459	1	114	PAR11	Poly [ADP-ribose] polymerase 11	Q9NR21	PARP11
SeqId.12885.42	0.134748	0.050578	0.2765	0.761627	1	0.075408	0.448471	0.147792	1	0.116603	0.288926	0.554121	1	0.0870869	0.401901	0.195981	1	114	NR1D2	Nuclear receptor subfamily 1 group D member 2	Q14995	NR1D2
SeqId.12888.18	-0.0484684	-0.122373	0.314225	0.179956	1	0.0264841	0.00698657	0.928948	1	-0.0272642	0.24403	0.263226	1	-0.0649202	0.301669	0.0632359	1	114	SAP30	Histone deacetylase complex subunit SAP30	O75446	SAP30
SeqId.12891.1	0.022149	-0.00138436	0.218776	0.707401	1	0.0656736	0.143328	0.753726	1	0.0999282	-0.108502	0.456927	1	0.139936	0.0844037	0.809317	1	114	MILK2	MICAL-like protein 2	Q8IY33	MICALL2
SeqId.12892.10	0.0664986	0.0673912	0.347506	0.528996	1	0.120343	0.26662	0.556595	1	0.181482	-0.0848768	0.343598	1	0.224673	0.140434	0.711158	1	114	SYTL1	Synaptotagmin-like protein 1	Q8IYJ3	SYTL1
SeqId.12893.159	0.0973303	-0.00528811	0.150363	0.767369	1	0.0872753	0.140082	0.772551	1	0.0589833	0.194666	0.514262	1	-0.0300402	0.316198	0.0328004	1	114	IP16	Gamma-interferon-inducible protein 16	Q16666	IFI16
SeqId.12894.3	-0.179215	-0.229631	0.152806	0.353105	1	-0.148092	0.086264	0.339205	1	-0.103661	-0.151413	0.863603	1	-0.120376	-0.0113637	0.629148	1	114	PAXI1	PAX-interacting protein 1	Q6ZW49	PAXIP1
SeqId.12895.28	-0.232084	0.0574513	-0.0173112	0.518183	1	-0.117251	0.0189023	0.608205	1	-0.0504037	-0.345605	0.322095	1	0.0792009	-0.178684	0.304121	1	114	DGKB	Diacylglycerol kinase beta	Q9Y6T7	DGKB
SeqId.12904.180	0.268792	0.099095	0.345096	0.674436	1	0.278167	0.181793	0.691976	1	0.218757	0.350254	0.62985	1	0.221209	0.435262	0.339427	1	114	cubilin	cubilin	O60494	CUBN
SeqId.12923.51	0.11407	0.11043	0.22083	0.889906	1	0.163444	0.145724	0.936502	1	0.158687	0.045961	0.655807	1	0.191404	0.219923	0.889484	1	114	Keratin 17	Keratin, type I cytoskeletal 17	Q04695	KRT17
SeqId.12925.105	0.176607	0.103306	0.230429	0.899428	1	0.174332	0.238064	0.783206	1	0.190752	0.071151	0.648773	1	0.241409	0.121392	0.569033	1	114	AXIN2	Axin-2	Q9Y2T1	AXIN2
SeqId.12931.16	0.227576	0.0557807	0.378913	0.315162	1	0.216146	0.271432	0.758192	1	0.182548	0.387048	0.309953	1	0.17425	0.395918	0.171357	1	114	MCR	Mineralocorticoid receptor	P08235	NR3C2
SeqId.12933.17	0.175184	0.0980295	0.174824	0.949542	1	0.164719	0.200245	0.885864	1	0.173948	0.0609595	0.686127	1	0.31599	0.0634845	0.282907	1	114	ENOX1	Ecto-NOX disulfide-thiol exchanger 1	Q8TC92	ENOX1
SeqId.12934.1	0.0937105	0.131622	0.145965	0.979886	1	0.0894285	0.291236	0.445501	1	0.149182	-0.0378606	0.531922	1	0.118815	0.266152	0.557873	1	114	HERC5	E3 ISG15--protein ligase HERC5	Q9UII4	HERC5
SeqId.12936.38	-0.0558357	0.0893162	0.107374	0.774943	1	0.0456143	0.027555	0.942911	1	0.0462525	-0.0872749	0.638735	1	0.0768259	0.156185	0.730126	1	114	RLBP1	Retinaldehyde-binding protein 1	P12271	RLBP1
SeqId.12939.1	0.182625	0.0757616	0.347581	0.639745	1	0.216146	0.217893	0.994181	1	0.241861	-0.0334467	0.312248	1	0.30786	0.110155	0.382668	1	114	RPAC1	DNA-directed RNA polymerases I and III subunit RPAC1	O15160	POLR1C
SeqId.12940.35	-0.192202	-0.145895	0.0447856	0.596198	1	-0.129594	-0.0266148	0.642193	1	-0.090813	-0.27024	0.47339	1	-0.161571	0.00449275	0.408983	1	114	AL3B1	Aldehyde dehydrogenase family 3 member B1	P43353	ALDH3B1
SeqId.12945.33	-0.0258008	-0.118923	-0.038628	0.907329	1	-0.0471052	0.00403961	0.806348	1	-0.0855774	0.0958407	0.444227	1	-0.00306596	-0.0548736	0.79185	1	114	RAB18	Ras-related protein Rab-18	Q9NP72	RAB18
SeqId.12954.71	0.309769	0.309958	0.380878	0.944521	1	0.354575	0.292734	0.769971	1	0.292073	0.493668	0.395448	1	0.197277	0.681984	0.0117382	1	114	PPARa	Peroxisome proliferator-activated receptor alpha	Q07869	PPARA
SeqId.12956.40	0.270769	0.468355	0.436497	0.557447	1	0.38937	0.322882	0.740259	1	0.343574	0.463221	0.593644	1	0.304079	0.539819	0.226275	1	114	KBP	KIF1-binding protein	Q96EK5	KIAA1279
SeqId.12957.62	0.071363	0.102455	0.362959	0.537885	1	0.159559	0.215428	0.825022	1	0.169848	0.0599867	0.701795	1	0.174159	0.160083	0.950446	1	114	UCR6	Cytochrome b-c1 complex subunit 7	P14927	UQCRB
SeqId.12960.9	0.146794	0.211626	0.172405	0.97278	1	0.135878	0.360138	0.403401	1	0.178298	0.133497	0.882401	1	0.29483	0.168645	0.616532	1	114	HXK4	Glucokinase	P35557	GCK
SeqId.12963.1	-0.0156632	0.0465013	0.2451	0.63546	1	0.0795131	0.0989821	0.940079	1	0.108373	-0.143412	0.388714	1	0.115791	0.123583	0.973909	1	114	GP107	Protein GPR107	Q5VW38	GPR107
SeqId.12968.2	0.167254	0.116459	0.147366	0.96868	1	0.209001	0.00451467	0.297398	1	0.11379	0.314631	0.362498	1	0.118932	0.265965	0.436817	1	114	CSRP2	Cysteine and glycine-rich protein 2	Q16527	CSRP2
SeqId.12970.35	0.238668	0.233501	0.399131	0.763227	1	0.232182	0.318424	0.691574	1	0.267039	0.320545	0.830418	1	0.178877	0.418554	0.235198	1	114	STAU2	Double-stranded RNA-binding protein Staufen homolog 2	Q9NUL3	STAU2
SeqId.12975.11	0.0454343	0.247669	0.326831	0.59162	1	0.125214	0.400971	0.324276	1	0.211575	-0.0363156	0.433836	1	0.248236	0.240627	0.976988	1	114	Keratin 20	Keratin, type I cytoskeletal 20	P35900	KRT20
SeqId.12976.49	0.0795922	0.140505	0.266674	0.774895	1	0.115993	0.311705	0.42411	1	0.127064	0.210429	0.764348	1	0.0775043	0.345265	0.236452	1	114	Vinexin b	Vinexin b	O60504	SORBS3
SeqId.12980.31	0.0328171	0.0736906	0.134822	0.920682	1	0.0124986	0.284174	0.254863	1	0.0536673	0.13994	0.746485	1	0.043893	0.269117	0.30198	1	114	RBM22	Pre-mRNA-splicing factor RBM22	Q9NW64	RBM22
SeqId.12986.12	0.197035	-0.0230924	0.124323	0.655906	1	0.138628	0.15699	0.936496	1	0.161146	-0.0754847	0.368141	1	0.278348	-0.0510013	0.11888	1	114	LIN7C	Protein lin-7 homolog C	Q9NUP9	LIN7C
SeqId.12987.12	0.227995	0.196628	0.271115	0.955478	1	0.203676	0.402176	0.328905	1	0.238898	0.187956	0.826968	1	0.236199	0.339837	0.570686	1	114	SRSF7	Serine/arginine-rich splicing factor 7	Q16629	SRSF7
SeqId.12988.49	0.204177	0.324813	0.407229	0.623646	1	0.2943	0.333907	0.845707	1	0.294751	0.245209	0.830203	1	0.322111	0.392331	0.698642	1	114	EWS	RNA-binding protein EWS	Q01844	EWSR1
SeqId.12990.39	0.0696186	-0.0158046	0.10177	0.868492	1	0.054251	0.124006	0.720529	1	0.0666059	-0.00346502	0.751304	1	-0.0281002	0.267907	0.0953958	1	114	MAP3K3	Mitogen-activated protein kinase kinase kinase 3	Q99759	MAP3K3
SeqId.12991.49	0.186376	0.230261	0.216738	0.983605	1	0.18605	0.296804	0.659367	1	0.240692	0.0389036	0.470656	1	0.224302	0.155152	0.769587	1	114	CUL9	Cullin-9	Q8IWT3	CUL9
SeqId.12993.21	0.324202	0.304354	0.315339	0.994957	1	0.360146	0.206648	0.430021	1	0.302981	0.381827	0.716736	1	0.30713	0.47411	0.373479	1	114	NPL4	Nuclear protein localization protein 4 homolog	Q8TAT6	NPLOC4
SeqId.13007.66	0.231411	0.0701644	0.200477	0.803446	1	0.193913	0.245621	0.826679	1	0.230459	-0.057306	0.287673	1	0.331692	0.0510799	0.206133	1	114	LCN10	Epididymal-specific lipocalin-10	Q6JVE6	LCN10
SeqId.13011.20	0.259567	0.0297883	0.129525	0.634008	1	0.15868	0.295744	0.560765	1	0.200384	0.00246916	0.463936	1	0.309129	0.0510409	0.250778	1	114	RS10	40S ribosomal protein S10	P46783	RPS10
SeqId.13013.41	0.166033	0.0646077	0.286358	0.740042	1	0.156865	0.29959	0.545482	1	0.20434	-0.00467852	0.437404	1	0.136401	0.271711	0.542226	1	114	PRKN2	E3 ubiquitin-protein ligase parkin	O60260	PARK2
SeqId.13022.20	-0.0604174	-0.221577	-0.0625941	0.663699	1	-0.10802	-0.0336571	0.685179	1	-0.0811404	-0.214827	0.518732	1	-0.018118	-0.15961	0.405308	1	114	P5I11	Tumor protein p53-inducible protein 11	O14683	TP53I11
SeqId.13025.4	0.15632	0.240603	0.602455	0.258648	1	0.27273	0.41513	0.583312	1	0.333162	0.0715503	0.371217	1	0.274222	0.398369	0.606315	1	114	FRS2	Fibroblast growth factor receptor substrate 2	Q8WU20	FRS2
SeqId.13027.20	0.0816096	0.0699275	0.353022	0.464284	1	0.138209	0.254996	0.597352	1	0.159674	0.072675	0.730268	1	0.125661	0.32067	0.329643	1	114	CBX7	Chromobox protein homolog 7	O95931	CBX7
SeqId.13032.1	0.106521	0.192091	0.41893	0.456755	1	0.192972	0.329507	0.56052	1	0.206329	0.202442	0.98835	1	0.13703	0.361254	0.291261	1	114	BECN1	Beclin-1	Q14457	BECN1
SeqId.13039.1	-0.154951	-0.154762	-0.204315	0.976592	1	-0.0744228	-0.395097	0.156632	1	-0.117804	-0.400214	0.269817	1	-0.0422589	-0.190087	0.486198	1	114	PP1R8	Nuclear inhibitor of protein phosphatase 1	Q12972	PPP1R8
SeqId.13041.47	0.0657294	0.0873378	0.304468	0.681689	1	0.132385	0.197172	0.807749	1	0.158978	-0.00947514	0.57406	1	0.162115	0.296417	0.582677	1	114	TRAF4	TNF receptor-associated factor 4	Q9BUZ4	TRAF4
SeqId.13042.7	0.0839941	0.193251	0.297254	0.693386	1	0.211922	0.0858477	0.598216	1	0.199638	0.0025963	0.464698	1	0.168469	0.309921	0.522656	1	114	KCA10	Potassium voltage-gated channel subfamily A member 10	Q16322	KCNA10
SeqId.13043.157	0.0603296	0.0652491	0.354481	0.539869	1	0.155424	0.161715	0.980872	1	0.202645	-0.196231	0.179535	1	0.199372	0.154587	0.855684	1	114	ATAD2	ATPase family AAA domain-containing protein 2	Q6PL18	ATAD2
SeqId.13044.5	0.261623	0.152642	0.289861	0.803084	1	0.29026	0.115877	0.360148	1	0.24919	0.191291	0.78657	1	0.123312	0.530652	0.0241782	1	114	TS101	Tumor susceptibility gene 101 protein	Q99816	TSG101
SeqId.13053.6	-0.0313911	0.053994	0.263611	0.512928	1	0.0616464	0.108938	0.846002	1	0.0553547	0.101916	0.864015	1	0.104193	0.0990294	0.981642	1	114	S6A14	Sodium- and chloride-dependent neutral and basic amino acid transporter B(0+)	Q9UN76	SLC6A14
SeqId.13055.53	0.200042	0.1199	0.283868	0.855589	1	0.144559	0.46736	0.182574	1	0.221706	0.0902712	0.634569	1	0.314182	0.130667	0.42035	1	114	PSD1	PH and SEC7 domain-containing protein 1	A5PKW4	PSD
SeqId.13056.18	0.0846081	0.039865	0.263384	0.68595	1	0.151698	0.0875139	0.778976	1	0.153067	-0.059636	0.412654	1	0.108943	0.231238	0.561357	1	114	S6A16	Orphan sodium- and chloride-dependent neurotransmitter transporter NTT5	Q9GZN6	SLC6A16
SeqId.13059.33	0.0289639	-0.123142	0.391294	0.154057	1	0.0538878	0.2261	0.453272	1	0.0984656	-0.0296714	0.622334	1	0.145094	0.154045	0.965713	1	114	RIFK	Riboflavin kinase	Q969G6	RFK
SeqId.13062.4	0.0140634	0.174453	0.136147	0.660201	1	0.0750005	0.145284	0.708592	1	0.0514366	0.256061	0.327672	1	0.0874877	0.0900693	0.988622	1	114	GMFG	Glia maturation factor gamma	O60234	GMFG
SeqId.13066.42	0.274847	0.0810983	0.433917	0.449794	1	0.288799	0.234361	0.81751	1	0.273828	0.202074	0.786655	1	0.283381	0.466732	0.37643	1	114	EDC4	Enhancer of mRNA-decapping protein 4	Q6P2E9	EDC4
SeqId.13067.5	0.0898449	0.0119213	0.190709	0.834315	1	0.129496	0.0565091	0.76856	1	0.114204	-0.00543478	0.669387	1	0.0983182	0.248035	0.52546	1	114	KGP1B	cGMP-dependent protein kinase 1, beta isozyme	Q13976	PRKG1
SeqId.13068.139	0.277791	0.0320231	0.0339529	0.458463	1	0.165637	0.189129	0.91806	1	0.182244	0.00932547	0.503711	1	0.305083	0.0388406	0.19758	1	114	CCS	Copper chaperone for superoxide dismutase	O14618	CCS
SeqId.13073.14	0.22043	0.145959	0.375213	0.700354	1	0.238817	0.316722	0.735711	1	0.234951	0.25272	0.945865	1	0.312647	0.290049	0.916076	1	114	AN32A	Acidic leucine-rich nuclear phosphoprotein 32 family member A	P39687	ANP32A
SeqId.13076.4	0.199082	0.0986461	0.227483	0.845708	1	0.225426	0.0996901	0.531433	1	0.191322	0.120027	0.754394	1	0.0432591	0.45136	0.0326203	1	114	FXR1	Fragile X mental retardation syndrome-related protein 1	P51114	FXR1
SeqId.13078.3	0.195019	0.205872	0.21866	0.995621	1	0.203037	0.284419	0.733306	1	0.190807	0.264947	0.783727	1	0.249892	0.308055	0.7981	1	114	CETN2	Centrin-2	P41208	CETN2
SeqId.13082.9	0.390417	0.216097	0.468717	0.533858	1	0.426943	0.202881	0.256706	1	0.365536	0.348023	0.937214	1	0.181638	0.750956	0.00235541	1	114	UN45A	Protein unc-45 homolog A	Q9H3U1	UNC45A
SeqId.13083.18	0.115916	-0.0459759	0.254575	0.564855	1	0.129284	0.11081	0.937451	1	0.16717	-0.184352	0.185437	1	0.274286	0.0436453	0.304328	1	114	SYVC	Valine--tRNA ligase	P26640	VARS
SeqId.13085.18	0.315142	0.270318	0.321734	0.983219	1	0.289994	0.443182	0.564026	1	0.326323	0.201784	0.678919	1	0.265861	0.508142	0.315784	1	114	GLP1R	Glucagon-like peptide 1 receptor	P43220	GLP1R
SeqId.13088.397	0.150033	0.156338	0.242587	0.931438	1	0.172146	0.23669	0.789733	1	0.215063	-0.0195153	0.386635	1	0.133324	0.3369	0.36797	1	114	BTC	Betacellulin	P35070	BTC
SeqId.13089.6	0.0699567	0.153401	0.368826	0.526872	1	0.155771	0.266734	0.656737	1	0.181876	0.0860961	0.733412	1	0.165066	0.310468	0.528415	1	114	HIF-1a	Hypoxia-inducible factor 1-alpha	Q16665	HIF1A
SeqId.13090.17	0.372443	0.121006	0.628296	0.132962	1	0.402684	0.305052	0.647725	1	0.354512	0.42608	0.765521	1	0.314512	0.617126	0.114822	1	114	S100A6	Protein S100-A6	P06703	S100A6
SeqId.13093.6	-0.216137	0.0520123	-0.126566	0.561973	1	-0.0923732	-0.130765	0.873992	1	-0.089379	-0.277207	0.493606	1	-0.103527	-0.0299674	0.742631	1	114	SECTM1	Secreted and transmembrane protein 1	Q8WVN6	SECTM1
SeqId.13094.75	0.307216	0.210832	0.22163	0.909044	1	0.227452	0.44657	0.368557	1	0.256054	0.28102	0.927936	1	0.240015	0.458171	0.341605	1	114	RSPO3	R-spondin-3	Q9BXY4	RSPO3
SeqId.13095.51	-0.231527	0.35108	-0.0349528	0.0634285	1	-0.0528909	0.132538	0.446915	1	-0.0269412	-0.0250644	0.994563	1	0.026005	0.129724	0.64118	1	114	PSP	Lithostathine-1-alpha	P05451	REG1A
SeqId.13097.11	0.147859	0.264244	0.360515	0.680697	1	0.221391	0.345728	0.593785	1	0.233898	0.21729	0.949961	1	0.260896	0.319528	0.783145	1	114	Apoptosis regulator Bcl-W	Bcl-2-like protein 2	Q92843	BCL2L2
SeqId.13098.93	-0.267574	-0.0652004	-0.500727	0.310653	1	-0.267206	-0.239891	0.909955	1	-0.257754	-0.326954	0.797399	1	-0.227287	-0.19065	0.867376	1	114	VEGF-D	Vascular endothelial growth factor D	O43915	FIGF
SeqId.13101.60	0.0509282	0.0737896	0.276676	0.706762	1	0.112151	0.194501	0.754196	1	0.150939	-0.0726415	0.451104	1	0.170746	0.120097	0.838579	1	114	SOST	Sclerostin	Q9BQB4	SOST
SeqId.13102.1	-0.150421	0.154085	-0.143929	0.366926	1	-0.034249	-0.0809911	0.831332	1	-0.0926838	0.0563995	0.551536	1	0.0389121	-0.0739617	0.567454	1	114	FAM3D	Protein FAM3D	Q96BQ1	FAM3D
SeqId.13103.125	0.219028	0.12152	0.235071	0.890882	1	0.215537	0.202476	0.953505	1	0.178343	0.283603	0.676717	1	0.134538	0.472557	0.101537	1	114	CSH	Chorionic somatomammotropin hormone	P0DML2|P0DML3	CSH1|CSH2
SeqId.13104.32	0.177471	0.256559	0.217415	0.937991	1	0.207717	0.287425	0.712458	1	0.172157	0.381222	0.393226	1	0.194677	0.355826	0.428613	1	114	EFNB1	Ephrin-B1	P98172	EFNB1
SeqId.13105.7	0.132271	0.149556	0.178421	0.981156	1	0.190363	0.0870293	0.641347	1	0.142608	0.174575	0.898734	1	0.192824	0.268803	0.715319	1	114	SNP25	Synaptosomal-associated protein 25	P60880	SNAP25
SeqId.13107.9	-0.0541864	-0.19473	0.0192803	0.749951	1	-0.094897	0.0603869	0.523859	1	-0.0170416	-0.345614	0.229708	1	0.0629314	-0.13894	0.370925	1	114	LYPD3	Ly6/PLAUR domain-containing protein 3	O95274	LYPD3
SeqId.13109.82	-0.658161	-0.266518	-0.514123	0.288426	1	-0.470526	-0.6099	0.567662	1	-0.488755	-0.654141	0.545589	1	-0.327571	-0.554338	0.324537	1	114	NEGR1	Neuronal growth regulator 1	Q7Z3B1	NEGR1
SeqId.13111.79	-0.0167771	-0.0231011	0.343483	0.324103	1	0.0704035	0.125975	0.820024	1	0.0759386	0.0373848	0.888196	1	0.154882	0.104831	0.82421	1	114	BCL6	B-cell lymphoma 6 protein	P41182	BCL6
SeqId.13112.179	-0.103649	0.26561	0.0241161	0.367687	1	0.0211585	0.10896	0.731689	1	0.0482609	-0.0739975	0.670563	1	0.0924809	0.117156	0.91795	1	114	FSTL1	Follistatin-related protein 1	Q12841	FSTL1
SeqId.13113.7	0.416611	0.286224	0.605461	0.468421	1	0.434416	0.48985	0.797359	1	0.447943	0.330077	0.631571	1	0.346399	0.630052	0.133597	1	114	Osteopontin	Osteopontin	P10451	SPP1
SeqId.13114.50	-0.93	-0.665118	-0.789334	0.409518	1	-0.836497	-0.75384	0.677223	1	-0.874155	-0.587766	0.194839	1	-0.58031	-0.974432	0.0277245	1	114	Lumican	Lumican	P51884	LUM
SeqId.13116.25	0.0629103	0.196216	-0.0861535	0.577006	1	0.0737322	0.038026	0.875813	1	0.0853942	-0.0459535	0.605052	1	0.120427	0.131783	0.95637	1	114	CD177	CD177 antigen	Q8N6Q3	CD177
SeqId.13118.5	0.320886	0.390904	0.129469	0.598472	1	0.272083	0.437456	0.459436	1	0.318495	0.172789	0.565063	1	0.240435	0.453961	0.308398	1	114	SMOC1	SPARC-related modular calcium-binding protein 1	Q9H4F8	SMOC1
SeqId.13119.26	-0.237468	-0.113073	-0.360875	0.731523	1	-0.267809	-0.0575469	0.423718	1	-0.227916	-0.262798	0.906091	1	-0.0993479	-0.412489	0.219363	1	114	protein Z inhibitor	Protein Z-dependent protease inhibitor	Q9UK55	SERPINA10
SeqId.13122.19	-0.302881	0.266043	0.00495528	0.0461721	1	-0.0350692	-0.135644	0.662401	1	-0.0484899	-0.198437	0.563211	1	0.00250208	-0.0817575	0.693709	1	114	FLRT2	Leucine-rich repeat transmembrane protein FLRT2	O43155	FLRT2
SeqId.13123.3	-0.377857	0.112822	-0.102348	0.137333	1	-0.0955317	-0.389223	0.235544	1	-0.129953	-0.409132	0.314921	1	-0.0829232	-0.260919	0.449288	1	114	FLRT3	Leucine-rich repeat transmembrane protein FLRT3	Q9NZU0	FLRT3
SeqId.13124.20	-0.507432	-0.59802	-0.620933	0.88056	1	-0.527732	-0.604349	0.74857	1	-0.538275	-0.660239	0.649221	1	-0.3379	-0.655241	0.16984	1	114	ISLR2	Immunoglobulin superfamily containing leucine-rich repeat protein 2	Q6UXK2	ISLR2
SeqId.13125.45	-0.0806994	0.0725869	0.39139	0.171313	1	0.0985779	0.030013	0.776076	1	0.0529662	0.182908	0.628437	1	0.194574	0.12465	0.757704	1	114	Vitronectin	Vitronectin	P04004	VTN
SeqId.13126.52	-0.472819	-0.123531	-0.480088	0.299662	1	-0.365741	-0.365619	0.999589	1	-0.340838	-0.568509	0.391452	1	-0.259686	-0.490251	0.296955	1	114	DSC2	Desmocollin-2	Q02487	DSC2
SeqId.13129.40	0.167002	-0.00768788	0.24443	0.671845	1	0.104285	0.330377	0.358235	1	0.175894	-0.0376048	0.443145	1	0.0914423	0.325575	0.294506	1	114	LDLR	Low-density lipoprotein receptor	P01130	LDLR
SeqId.13130.150	0.0439908	0.0306183	0.162942	0.753285	1	0.0324115	0.2151	0.274012	1	0.0467286	0.17679	0.486117	1	0.00285248	0.234982	0.123065	1	114	HXK2	Hexokinase-2	P52789	HK2
SeqId.13131.5	0.16935	0.082842	0.367303	0.60442	1	0.211337	0.226747	0.949291	1	0.267009	-0.151485	0.126067	1	0.335246	0.112813	0.32393	1	114	HXK1	Hexokinase-1	P19367	HK1
SeqId.13132.14	-0.0864609	0.0978423	0.0434996	0.693183	1	-0.121044	0.313817	0.0500909	1	-0.0315152	0.120162	0.545729	1	0.0983371	-0.0657843	0.437923	1	114	SEM5A	Semaphorin-5A	Q13591	SEMA5A
SeqId.13133.73	-0.333642	-0.123294	-0.475083	0.464506	1	-0.304998	-0.279913	0.917839	1	-0.273771	-0.49001	0.426542	1	-0.238956	-0.288929	0.825571	1	114	LTBP4	Latent-transforming growth factor beta-binding protein 4	Q8N2S1	LTBP4
SeqId.13228.75	0.327147	0.37842	0.433883	0.920867	1	0.339931	0.497822	0.532061	1	0.33425	0.522309	0.505215	1	0.412473	0.500175	0.707645	1	114	MDM2	E3 ubiquitin-protein ligase Mdm2	Q00987	MDM2
SeqId.13229.20	0.0397781	-0.0645284	0.0746229	0.865742	1	-0.0164793	0.230764	0.279766	1	-0.0150893	0.187506	0.437981	1	-0.0666759	-0.0299011	0.856699	1	114	MDM4	Protein Mdm4	O15151	MDM4
SeqId.13230.174	0.0666375	0.0365231	0.00991844	0.977088	1	0.0443674	0.145506	0.686821	1	-0.00753973	0.292895	0.292244	1	0.0960692	0.0804505	0.947508	1	114	IgG2, Kappa	Ig gamma-2, Kappa	P01859	IGHG2
SeqId.13231.90	-0.47842	-0.27474	-0.251341	0.53038	1	-0.328606	-0.419086	0.684602	1	-0.400264	-0.216045	0.464958	1	-0.291132	-0.292213	0.99595	1	114	IgG4, Kappa	Ig gamma-4, Kappa	P01861	IGHG4
SeqId.13236.25	-0.0294888	0.217694	-0.0231138	0.589287	1	0.0434489	0.109054	0.789915	1	0.0332207	0.0646999	0.910186	1	0.110041	0.0603076	0.829647	1	114	WNT3A	Protein Wnt-3a	P56704	WNT3A
SeqId.13240.170	-0.0263506	-0.330402	-0.0779226	0.496881	1	-0.0816423	-0.165275	0.742695	1	-0.0654157	-0.384272	0.266854	1	-0.12511	0.0202726	0.543962	1	114	SHAN1	SH3 and multiple ankyrin repeat domains protein 1	Q9Y566	SHANK1
SeqId.13242.134	0.183375	-0.0476438	0.197576	0.555705	1	0.128147	0.154463	0.908205	1	0.12894	0.103742	0.921311	1	0.0585363	0.399727	0.105075	1	114	SHAN3	SH3 and multiple ankyrin repeat domains protein 3	Q9BYB0	SHANK3
SeqId.13268.45	-0.016881	0.0357267	-0.136849	0.756214	1	-0.0539226	0.122791	0.36519	1	-0.0106414	-0.132932	0.584289	1	0.0536672	-0.0476815	0.592086	1	114	WNT5A	Protein Wnt-5a	P41221	WNT5A
SeqId.13374.4	0.139355	0.158109	0.312649	0.747103	1	0.204562	0.181426	0.916745	1	0.19911	0.127198	0.772062	1	0.0887604	0.262673	0.365429	1	114	DB113	Beta-defensin 113	Q30KQ7	DEFB113
SeqId.13375.48	0.101197	0.0478228	0.21851	0.840814	1	0.0888622	0.288449	0.418257	1	0.0921413	0.225719	0.633169	1	0.0272999	0.350153	0.154775	1	114	SNG3	Synaptogyrin-3	O43761	SYNGR3
SeqId.13377.3	0.158886	-0.00500339	0.526549	0.162126	1	0.243453	0.149285	0.695736	1	0.223753	0.111466	0.679116	1	0.247002	0.204538	0.844094	1	114	C56D1	Cytochrome b561 domain-containing protein 1	Q8N8Q1	CYB561D1
SeqId.13378.80	0.130593	-0.00431648	0.242493	0.692432	1	0.126837	0.196867	0.77017	1	0.130581	0.0782001	0.847749	1	0.215025	0.143062	0.742093	1	114	YD286	Glutaredoxin-like protein C5orf63	A6NC05	C5orf63
SeqId.13381.49	0.0963845	0.249872	0.0411799	0.716399	1	0.126927	0.187326	0.790243	1	0.178778	-0.134366	0.220532	1	0.181423	0.146583	0.867591	1	114	B4GT1	Beta-1,4-galactosyltransferase 1	P15291	B4GALT1
SeqId.13384.110	-0.0307503	0.277845	0.111842	0.344255	1	0.042667	0.229059	0.375374	1	0.0348121	0.33578	0.19708	1	0.064999	0.140365	0.708797	1	114	FUMH	Fumarate hydratase, mitochondrial	P07954	FH
SeqId.13386.248	0.184122	0.196871	0.415583	0.665776	1	0.240532	0.328483	0.728128	1	0.262895	0.153759	0.701835	1	0.257867	0.34731	0.699352	1	114	RNF34	E3 ubiquitin-protein ligase RNF34	Q969K3	RNF34
SeqId.13387.55	0.01404	0.0612973	0.0676744	0.967022	1	0.0441539	0.0811644	0.871397	1	0.0215654	0.126631	0.682047	1	0.0580352	0.173641	0.578919	1	114	EHF	ETS homologous factor	Q9NZC4	EHF
SeqId.13388.57	0.0241163	0.208246	0.357378	0.474336	1	0.205296	0.0636667	0.593666	1	0.216872	-0.139504	0.231341	1	0.199456	0.200998	0.995245	1	114	NEC1	Neuroendocrine convertase 1	P29120	PCSK1
SeqId.13392.13	-0.354998	-0.121368	-0.292681	0.580626	1	-0.35142	0.000142069	0.110406	1	-0.312307	-0.108406	0.408988	1	-0.121418	-0.378029	0.213158	1	114	AT1B1	Sodium/potassium-transporting ATPase subunit beta-1	P05026	ATP1B1
SeqId.13393.46	0.268372	-0.133718	0.455363	0.0400319	1	0.274988	0.0426863	0.255385	1	0.241428	0.0349021	0.370339	1	0.108329	0.496648	0.0427012	1	114	DERL1	Derlin-1	Q9BUN8	DERL1
SeqId.13397.88	-0.21054	-0.146257	-0.230259	0.94457	1	-0.217944	-0.0977777	0.595519	1	-0.18761	-0.247426	0.812964	1	-0.0254454	-0.24847	0.28916	1	114	HBD-2	Beta-defensin 4A	O15263	DEFB4A
SeqId.13399.33	0.0667407	0.0632954	0.382262	0.455749	1	0.162285	0.167952	0.982109	1	0.123048	0.235671	0.694117	1	0.0546128	0.370472	0.185081	1	114	RELL1	RELT-like protein 1	Q8IUW5	RELL1
SeqId.13403.5	0.00590986	0.24426	0.48505	0.202868	1	0.142103	0.383633	0.352322	1	0.213069	0.0621431	0.604	1	0.155198	0.353722	0.401865	1	114	ETV5	ETS translocation variant 5	P41161	ETV5
SeqId.13405.61	0.159629	0.405951	0.123507	0.53934	1	0.239709	0.221184	0.939259	1	0.250629	0.0586099	0.483777	1	-0.0240541	0.542909	0.00897959	1	114	ISK2	Serine protease inhibitor Kazal-type 2	P20155	SPINK2
SeqId.13411.21	0.258278	0.189034	0.268503	0.944097	1	0.271935	0.200306	0.749985	1	0.24834	0.212471	0.886941	1	0.13028	0.501234	0.0672677	1	114	RNF41	E3 ubiquitin-protein ligase NRDP1	Q9H4P4	RNF41
SeqId.13412.5	-0.138916	0.259323	0.208385	0.184734	1	0.0724327	0.0849818	0.95793	1	0.0629557	0.00568448	0.832672	1	0.0867367	0.212723	0.551354	1	114	WFDC6	WAP four-disulfide core domain protein 6	Q9BQY6	WFDC6
SeqId.13416.8	-0.254242	-0.533804	-0.81682	0.054269	1	-0.470257	-0.405788	0.776509	1	-0.460822	-0.493916	0.8965	1	-0.419102	-0.352678	0.757255	1	114	T132D	Transmembrane protein 132D	Q14C87	TMEM132D
SeqId.13421.17	0.140893	0.243972	0.290025	0.822063	1	0.182457	0.359103	0.461346	1	0.213349	0.165283	0.859629	1	0.209064	0.402301	0.375993	1	114	KISHB	Protein kish-B	Q9NRX6	TMEM167B
SeqId.13422.66	0.0412157	0.101031	0.22113	0.794848	1	0.105305	0.172298	0.787836	1	0.140941	-0.0878837	0.416209	1	0.138514	0.141026	0.991168	1	114	ENOX2	Ecto-NOX disulfide-thiol exchanger 2	Q16206	ENOX2
SeqId.13423.94	-0.0910763	-0.346813	0.0315728	0.430143	1	-0.119833	-0.0666091	0.832275	1	-0.155137	-0.0114725	0.615227	1	0.0197854	-0.261866	0.230157	1	114	CJ058	Redox-regulatory protein FAM213A	Q9BRX8	FAM213A
SeqId.13427.66	0.258933	0.193759	0.381484	0.837224	1	0.22662	0.49431	0.315614	1	0.314209	0.0669251	0.411281	1	0.320308	0.436481	0.636594	1	114	MA1C1	Mannosyl-oligosaccharide 1,2-alpha-mannosidase IC	Q9NR34	MAN1C1
SeqId.13429.3	0.0119201	0.0661356	0.195003	0.776972	1	0.10919	0.0313299	0.747405	1	0.100816	-0.0699827	0.532482	1	0.189544	0.0317798	0.480746	1	114	WF10A	WAP four-disulfide core domain protein 10A	Q9H1F0	WFDC10A
SeqId.13430.50	0.231949	0.104791	0.315391	0.765922	1	0.254486	0.185633	0.777525	1	0.239817	0.114302	0.649405	1	0.171404	0.300832	0.56673	1	114	UT1	Urea transporter 1	Q13336	SLC14A1
SeqId.13431.74	0.058774	-0.0710113	0.100551	0.793971	1	0.0875123	-0.0456793	0.551867	1	-0.0215225	0.297504	0.210841	1	0.136206	0.00329367	0.524065	1	114	F159A	Membrane protein FAM159A	Q6UWV7	FAM159A
SeqId.13434.172	0.283266	0.425188	0.489018	0.633142	1	0.378695	0.394618	0.942161	1	0.378801	0.337505	0.866509	1	0.306411	0.550486	0.23639	1	114	PARVA	Alpha-parvin	Q9NVD7	PARVA
SeqId.13435.31	-0.237563	-0.148092	0.223302	0.166025	1	-0.0536803	-0.240151	0.429672	1	-0.105997	-0.078612	0.917078	1	-0.132911	0.0127645	0.499836	1	114	IL-20 Rb	Interleukin-20 receptor subunit beta	Q6UXL0	IL20RB
SeqId.13436.54	-0.0583574	0.135055	0.26357	0.364453	1	0.0512432	0.220443	0.444682	1	0.0566386	0.145899	0.722729	1	0.141566	0.219027	0.693987	1	114	MAZ	Myc-associated zinc finger protein	P56270	MAZ
SeqId.13438.115	-0.211581	-0.306485	0.088144	0.311024	1	-0.101657	-0.280739	0.427939	1	-0.102145	-0.458887	0.163495	1	-0.200283	-0.0550352	0.503949	1	114	CHRD	Chordin	Q9H2X0	CHRD
SeqId.13439.6	0.103836	0.0310132	0.265779	0.707864	1	0.103603	0.272197	0.483971	1	0.139419	0.0486638	0.739732	1	0.107318	0.267625	0.470284	1	114	IQCF3	IQ domain-containing protein F3	P0C7M6	IQCF3
SeqId.13441.30	0.0618518	0.0214825	0.139653	0.918129	1	0.102755	0.0606327	0.860801	1	0.0801874	0.0211075	0.829206	1	0.208634	0.11216	0.664834	1	114	DIXC1	Dixin	Q155Q3	DIXDC1
SeqId.13447.42	0.232493	0.250423	0.364363	0.826594	1	0.238716	0.396694	0.447292	1	0.269059	0.271212	0.992601	1	0.112252	0.566202	0.0183051	1	114	SPRN	Shadow of prion protein	Q5BIV9	SPRN
SeqId.13449.25	0.209785	0.436835	0.343358	0.585707	1	0.280304	0.420972	0.525599	1	0.274378	0.441898	0.499053	1	0.262322	0.49445	0.257517	1	114	SF3B4	Splicing factor 3B subunit 4	Q15427	SF3B4
SeqId.13450.49	0.345211	0.189986	0.405378	0.6392	1	0.371406	0.194068	0.380286	1	0.325028	0.284714	0.85911	1	0.179732	0.642517	0.0143897	1	114	UBP8	Ubiquitin carboxyl-terminal hydrolase 8	P40818	USP8
SeqId.13451.2	0.0747917	0.0923898	0.264171	0.748771	1	0.147351	0.142782	0.984873	1	0.151022	0.0051057	0.593427	1	0.0847809	0.218702	0.537251	1	114	FNDC4	Fibronectin type III domain-containing protein 4	Q9H6D8	FNDC4
SeqId.13452.113	0.130774	0.159414	0.336299	0.755836	1	0.199803	0.231209	0.905489	1	0.225141	0.0146556	0.47988	1	0.121453	0.359566	0.316224	1	114	SIM13	Small integral membrane protein 13	P0DJ93	SMIM13
SeqId.13453.2	0.121984	0.140559	0.22669	0.904624	1	0.145823	0.253706	0.626666	1	0.157763	0.127415	0.904049	1	0.248524	0.117704	0.529709	1	114	RM33	39S ribosomal protein L33, mitochondrial	O75394	MRPL33
SeqId.13457.33	0.136035	0.155316	0.387663	0.666752	1	0.182662	0.334165	0.581273	1	0.22991	0.0722936	0.609288	1	0.187367	0.369016	0.477017	1	114	ELF5	ETS-related transcription factor Elf-5	Q9UKW6	ELF5
SeqId.13459.30	0.155834	0.147806	0.433289	0.503663	1	0.250482	0.176376	0.759816	1	0.262364	0.0258117	0.382508	1	0.13652	0.503931	0.0912388	1	114	CI167	Torsin-4A	Q9NXH8	TOR4A
SeqId.13460.4	-0.360221	-0.393905	-0.632454	0.541423	1	-0.376541	-0.564559	0.430345	1	-0.416059	-0.528327	0.67542	1	-0.304265	-0.443113	0.554341	1	114	CHAD	Chondroadherin	O15335	CHAD
SeqId.13463.1	0.00682174	0.156118	0.236084	0.619243	1	0.0835879	0.236544	0.512403	1	0.111912	0.0600205	0.843983	1	0.1411	0.118077	0.915204	1	114	PXDN	Peroxidasin homolog	Q92626	PXDN
SeqId.13464.8	-0.0363296	0.130418	0.22219	0.571498	1	0.107663	0.0316508	0.754653	1	0.11109	-0.116185	0.407354	1	-0.0482554	0.220242	0.211052	1	114	NRAC	Nutritionally-regulated adipose and cardiac enriched protein homolog	Q8N912	NRAC
SeqId.13465.5	0.0625951	0.0108414	0.412419	0.322344	1	0.106237	0.30808	0.414259	1	0.0811643	0.383926	0.279117	1	0.088621	0.330247	0.314427	1	114	CCP1	Calcipressin-1	P53805	RCAN1
SeqId.13468.5	0.125143	0.147106	0.32006	0.728648	1	0.170597	0.274576	0.661378	1	0.195217	0.0992192	0.719857	1	0.184792	0.327588	0.50371	1	114	NEUL4	Neuralized-like protein 4	Q96JN8	NEURL4
SeqId.13470.43	0.178122	0.0986899	0.551003	0.255849	1	0.257577	0.31073	0.829658	1	0.273137	0.125715	0.599911	1	0.306941	0.36314	0.80839	1	114	PTH1R	Parathyroid hormone/parathyroid hormone-related peptide receptor	Q03431	PTH1R
SeqId.13472.35	0.27358	0.155068	0.293478	0.803421	1	0.307167	0.100297	0.297445	1	0.244212	0.257242	0.953501	1	0.136443	0.511019	0.0445144	1	114	HDHD2	Haloacid dehalogenase-like hydrolase domain-containing protein 2	Q9H0R4	HDHD2
SeqId.13473.55	0.251331	0.31038	0.449098	0.728219	1	0.31619	0.383719	0.772832	1	0.305594	0.361983	0.830795	1	0.277783	0.521152	0.251655	1	114	IP3KA	Inositol-trisphosphate 3-kinase A	P23677	ITPKA
SeqId.13474.40	0.41957	0.363699	0.473048	0.893545	1	0.429271	0.421126	0.966533	1	0.427624	0.369585	0.789446	1	0.233213	0.744959	0.00639779	1	114	GSTK1	Glutathione S-transferase kappa 1	Q9Y2Q3	GSTK1
SeqId.13475.10	0.252512	0.38814	0.337315	0.808403	1	0.321887	0.310018	0.95532	1	0.260824	0.541978	0.233709	1	0.25412	0.496881	0.229496	1	114	UB2D4	Ubiquitin-conjugating enzyme E2 D4	Q9Y2X8	UBE2D4
SeqId.13476.16	-0.0845831	0.0420561	0.0647784	0.771626	1	-0.0715394	0.145811	0.337847	1	-0.0299662	0.0613834	0.71813	1	-0.0488241	0.22484	0.170758	1	114	KIN17	DNA/RNA-binding protein KIN17	O60870	KIN
SeqId.13477.65	0.193639	-0.155283	0.493881	0.0455683	1	0.196218	0.147794	0.828279	1	0.22355	-0.0689304	0.241129	1	0.042304	0.470993	0.0460399	1	114	LT4R1	Leukotriene B4 receptor 1	Q15722	LTB4R
SeqId.13479.8	0.224641	0.104693	0.368682	0.620227	1	0.264678	0.20172	0.77764	1	0.219268	0.265903	0.854846	1	0.266828	0.382464	0.579138	1	114	F1712	Protein FAM171A2	A8MVW0	FAM171A2
SeqId.13481.24	0.29485	0.223693	0.435997	0.724015	1	0.298506	0.422925	0.578651	1	0.324808	0.239861	0.737753	1	0.214302	0.546271	0.0976832	1	114	TCEA2	Transcription elongation factor A protein 2	Q15560	TCEA2
SeqId.13482.14	0.41744	0.0393077	0.511233	0.122944	1	0.390622	0.228283	0.44762	1	0.381323	0.134202	0.303635	1	0.170248	0.70915	0.00636798	1	114	CNOT1	CCR4-NOT transcription complex subunit 1	A5YKK6	CNOT1
SeqId.13484.69	0.100216	0.102831	0.230153	0.877213	1	0.110852	0.281814	0.49765	1	0.10747	0.251725	0.612489	1	0.0995648	0.380239	0.213083	1	114	CO1A1	Collagen alpha-1(I) chain	P02452	COL1A1
SeqId.13485.20	0.0565151	-0.0339883	0.421837	0.265732	1	0.151777	0.103421	0.8475	1	0.129887	0.079169	0.858362	1	0.162435	0.301325	0.549508	1	114	TM87B	Transmembrane protein 87B	Q96K49	TMEM87B
SeqId.13486.9	0.562388	0.232325	0.700403	0.146301	1	0.511965	0.506019	0.977843	1	0.458928	0.735446	0.244249	1	0.580733	0.717772	0.48742	1	114	PKD2	Polycystin-2	Q13563	PKD2
SeqId.13487.24	0.253746	0.203031	0.271292	0.947534	1	0.222527	0.352126	0.487589	1	0.224629	0.33801	0.587467	1	0.279987	0.34	0.720321	1	114	UN93B	Protein unc-93 homolog B1	Q9H1C4	UNC93B1
SeqId.13488.3	0.315995	0.208887	0.388679	0.725584	1	0.327904	0.275814	0.785427	1	0.28409	0.403287	0.578435	1	0.212234	0.563638	0.050109	1	114	ARFP1	Arfaptin-1	P53367	ARFIP1
SeqId.13490.1	0.229309	0.296355	0.463702	0.622511	1	0.340639	0.260014	0.722142	1	0.324399	0.209699	0.654233	1	0.271179	0.483699	0.292574	1	114	MPP6	MAGUK p55 subfamily member 6	Q9NZW5	MPP6
SeqId.13491.40	0.184569	0.193325	0.255846	0.941774	1	0.204569	0.262135	0.772098	1	0.187055	0.286118	0.658297	1	0.146653	0.386837	0.202249	1	114	PDE6D	Retinal rod rhodopsin-sensitive cGMP 3',5'-cyclic phosphodiesterase subunit delta	O43924	PDE6D
SeqId.13492.44	0.121743	0.384651	0.425546	0.244574	1	0.214784	0.417873	0.311715	1	0.25912	0.302035	0.848002	1	0.111337	0.55928	0.0132473	1	114	HSPA9B	Stress-70 protein, mitochondrial	P38646	HSPA9
SeqId.13493.5	0.0709121	0.147248	0.502954	0.275942	1	0.224667	0.188835	0.889514	1	0.204681	0.158688	0.87459	1	0.28724	0.175038	0.630498	1	114	GRID1	Glutamate receptor ionotropic, delta-1	Q9ULK0	GRID1
SeqId.13494.6	0.271115	0.159236	0.450212	0.603532	1	0.286097	0.36858	0.733719	1	0.298596	0.217901	0.769461	1	0.28588	0.455706	0.440686	1	114	CERS5	Ceramide synthase 5	Q8N5B7	CERS5
SeqId.13495.48	-0.0283124	0.0709504	0.0801188	0.868163	1	-0.0116826	0.227806	0.288333	1	0.00581468	0.115245	0.6702	1	0.130877	0.035267	0.656838	1	114	HCAR2	Hydroxycarboxylic acid receptor 2	Q8TDS4	HCAR2
SeqId.13496.19	0.101389	0.223442	0.737934	0.0258595	1	0.298182	0.319867	0.924416	1	0.301186	0.232699	0.789704	1	0.281534	0.334955	0.792634	1	114	HMCS1	Hydroxymethylglutaryl-CoA synthase, cytoplasmic	Q01581	HMGCS1
SeqId.13497.34	0.456614	0.422155	0.633825	0.620948	1	0.511285	0.459888	0.796819	1	0.473249	0.57228	0.657068	1	0.353127	0.803046	0.0167091	1	114	EIF3J	Eukaryotic translation initiation factor 3 subunit J	O75822	EIF3J
SeqId.13498.1	0.0887128	0.340556	0.242085	0.574791	1	0.200242	0.27244	0.761593	1	0.20794	0.127461	0.767132	1	0.252674	0.323595	0.73935	1	114	MIOX	Inositol oxygenase	Q9UGB7	MIOX
SeqId.13499.30	0.355483	0.0571509	0.245321	0.462803	1	0.26424	0.264066	0.999408	1	0.280257	0.0961663	0.485896	1	0.172114	0.431271	0.230647	1	114	Coagulation Factor VIII	Coagulation Factor VIII	P00451	F8
SeqId.13501.10	-0.0370585	0.238642	0.0119052	0.518646	1	-0.0276457	0.363317	0.0998721	1	-0.00838967	0.32265	0.21698	1	0.162471	0.0858101	0.72915	1	114	S35G2	Solute carrier family 35 member G2	Q8TBE7	SLC35G2
SeqId.13502.2	0.103088	0.118465	0.127569	0.995215	1	0.175825	0.00889286	0.494395	1	0.142964	-0.0282142	0.538766	1	0.197526	0.12846	0.75827	1	114	S2611	Sodium-independent sulfate anion transporter	Q86WA9	SLC26A11
SeqId.13503.19	0.410012	0.33073	0.469709	0.818481	1	0.39093	0.457377	0.723111	1	0.44247	0.216527	0.27789	1	0.16629	0.772018	0.000623014	1	114	PRAF3	PRA1 family protein 3	O75915	ARL6IP5
SeqId.13506.10	0.0624108	0.041833	0.226107	0.756528	1	0.12734	0.0886971	0.865902	1	0.128701	-0.0551897	0.480165	1	0.24851	0.0288831	0.313113	1	114	DUS2L	tRNA-dihydrouridine(20) synthase [NAD(P)+]-like	Q9NX74	DUS2
SeqId.13507.51	0.150566	-0.0849756	0.156852	0.509693	1	0.130362	0.0497105	0.699287	1	0.0912095	0.0762197	0.950173	1	0.143479	0.111343	0.867803	1	114	TRADD	Tumor necrosis factor receptor type 1-associated DEATH domain protein	Q15628	TRADD
SeqId.13509.5	0.0587278	0.171905	0.248595	0.78009	1	0.0940198	0.364517	0.301314	1	0.177653	-0.0649268	0.414587	1	0.129106	0.264444	0.57375	1	114	SCAM5	Secretory carrier-associated membrane protein 5	Q8TAC9	SCAMP5
SeqId.13510.7	-0.121499	-0.146748	0.0855036	0.695593	1	-0.0690467	-0.0364652	0.898975	1	-0.0304427	-0.303348	0.343566	1	-0.128524	0.0089225	0.55394	1	114	AT2A3	Sarcoplasmic/endoplasmic reticulum calcium ATPase 3	Q93084	ATP2A3
SeqId.13511.29	0.156926	0.0997605	0.457828	0.429491	1	0.204256	0.314446	0.663123	1	0.230258	0.141257	0.754255	1	0.169794	0.413124	0.291153	1	114	SATB1	DNA-binding protein SATB1	Q01826	SATB1
SeqId.13512.28	-0.00929741	0.146228	0.163969	0.757127	1	0.0511165	0.238957	0.463319	1	0.0577719	0.15576	0.735731	1	0.0869039	0.234964	0.538371	1	114	HNRPR	Heterogeneous nuclear ribonucleoprotein R	O43390	HNRNPR
SeqId.13513.174	0.162497	0.199917	0.244239	0.94998	1	0.226462	0.163538	0.794382	1	0.233013	-1.36311e-05	0.392922	1	0.174598	0.324039	0.497221	1	114	PIAS3	E3 SUMO-protein ligase PIAS3	Q9Y6X2	PIAS3
SeqId.13514.121	0.0651382	0.124148	0.459138	0.314311	1	0.202479	0.178549	0.923394	1	0.214686	-0.0021458	0.44079	1	0.214794	0.265801	0.825106	1	114	Rab-1C	Ras-related protein Rab-35	Q15286	RAB35
SeqId.13515.8	-0.0262897	-0.047596	0.277801	0.426421	1	0.0667204	0.0525235	0.952564	1	0.0610777	-0.0485822	0.685985	1	0.0882556	0.0863263	0.992923	1	114	RPR1A	Regulation of nuclear pre-mRNA domain-containing protein 1A	Q96P16	RPRD1A
SeqId.13516.46	0.00273634	0.00531934	0.0863072	0.942127	1	0.052238	0.0145367	0.874597	1	-0.00961886	0.182426	0.477427	1	-0.0147801	0.176761	0.37354	1	114	TMM85	ER membrane protein complex subunit 4	Q5J8M3	EMC4
SeqId.13517.3	0.270373	0.0990167	0.0897865	0.678052	1	0.148753	0.334182	0.4287	1	0.195518	0.107513	0.737799	1	0.114388	0.257508	0.516986	1	114	PTHD3	Patched domain-containing protein 3	Q3KNS1	PTCHD3
SeqId.13518.5	-0.119236	0.07287	0.0658714	0.62384	1	-0.022292	0.0418329	0.778142	1	-0.0686805	0.197539	0.297821	1	-0.0208885	0.171081	0.373656	1	114	ASAP2	Arf-GAP with SH3 domain, ANK repeat and PH domain-containing protein 2	O43150	ASAP2
SeqId.13519.112	0.00404266	0.302995	0.181596	0.479483	1	0.119396	0.224191	0.672649	1	0.136062	0.0889012	0.865884	1	0.143645	0.28551	0.526888	1	114	ARHGP	Rho guanine nucleotide exchange factor 25	Q86VW2	ARHGEF25
SeqId.13522.20	-0.0935248	-0.0886033	0.411999	0.0822402	1	0.0823969	-0.0664163	0.514128	1	0.0314302	0.0283004	0.990302	1	0.0923267	0.17483	0.686114	1	114	VISL1	Visinin-like protein 1	P62760	VSNL1
SeqId.13524.25	0.532837	0.529162	0.400364	0.850933	1	0.543649	0.36326	0.441747	1	0.493149	0.530196	0.887155	1	0.533438	0.576672	0.839114	1	114	H6ST2	Heparan-sulfate 6-O-sulfotransferase 2	Q96MM7	HS6ST2
SeqId.13525.17	0.0310011	0.0982352	0.312157	0.559573	1	0.138249	0.134372	0.987445	1	0.188069	-0.217242	0.144284	1	0.224603	0.14741	0.736761	1	114	KCNG4	Potassium voltage-gated channel subfamily G member 4	Q8TDN1	KCNG4
SeqId.13526.5	0.0227954	0.0981951	0.35626	0.383497	1	0.111791	0.219129	0.640985	1	0.122658	0.132168	0.970633	1	0.0606049	0.30456	0.229583	1	114	LA	Lupus La protein	P05455	SSB
SeqId.13529.39	0.153564	0.183037	0.323803	0.780084	1	0.217558	0.23952	0.923734	1	0.171083	0.354366	0.481085	1	0.176676	0.391911	0.312706	1	114	NP1L2	Nucleosome assembly protein 1-like 2	Q9ULW6	NAP1L2
SeqId.13530.5	0.121569	0.174439	0.231769	0.914967	1	0.170037	0.226507	0.819686	1	0.197731	-0.00397097	0.472243	1	0.0447082	0.3173	0.227201	1	114	UR2R	Urotensin-2 receptor	Q9UKP6	UTS2R
SeqId.13532.25	0.131779	0.164843	0.456407	0.415204	1	0.220391	0.188898	0.89621	1	0.236213	0.141445	0.724568	1	0.133082	0.406255	0.213795	1	114	NEPR1	Nuclear envelope phosphatase-regulatory subunit 1	Q8N9A8	CNEP1R1
SeqId.13534.20	-0.255989	0.0869085	-0.416677	0.165541	1	-0.232365	-0.0461571	0.424271	1	-0.268845	0.111606	0.144994	1	-0.238116	0.00191012	0.263862	1	114	MYOM2	Myomesin-2	P54296	MYOM2
SeqId.13535.2	0.281934	0.110634	0.41128	0.483095	1	0.261174	0.339484	0.711146	1	0.29217	0.148883	0.545978	1	0.156241	0.577634	0.0315361	1	114	C43BP	Collagen type IV alpha-3-binding protein	Q9Y5P4	COL4A3BP
SeqId.13536.56	0.0473234	0.0642068	0.352056	0.416276	1	0.182097	0.0118648	0.453621	1	0.144188	0.040012	0.684284	1	0.0822076	0.42286	0.0892348	1	114	POLI	DNA polymerase iota	Q9UNA4	POLI
SeqId.13539.131	0.224595	0.192309	0.398878	0.744487	1	0.238818	0.395204	0.524623	1	0.301946	0.0511333	0.365144	1	0.318734	0.334724	0.943172	1	114	KCNN1	Small conductance calcium-activated potassium channel protein 1	Q92952	KCNN1
SeqId.13540.1	0.190267	0.196152	0.424752	0.613094	1	0.270843	0.254719	0.945388	1	0.262357	0.185238	0.771899	1	0.289021	0.351711	0.773627	1	114	GPR26	G-protein coupled receptor 26	Q8NDV2	GPR26
SeqId.13541.1	0.22964	0.227179	0.425329	0.708357	1	0.303233	0.268496	0.883411	1	0.307948	0.127825	0.500852	1	0.305197	0.36605	0.770645	1	114	MYCT1	Myc target protein 1	Q8N699	MYCT1
SeqId.13544.9	0.313595	0.0730777	0.408581	0.297164	1	0.335786	0.104648	0.228004	1	0.310795	0.0870721	0.297448	1	0.101755	0.641071	0.00343487	1	114	HMHA1	Rho GTPase-activating protein 45	Q92619	HMHA1
SeqId.13545.97	0.247389	0.288369	0.478336	0.554194	1	0.349754	0.251513	0.630492	1	0.306595	0.353006	0.839611	1	0.254174	0.442735	0.326757	1	114	EIF1A	Probable RNA-binding protein EIF1AD	Q8N9N8	EIF1AD
SeqId.13547.5	0.156192	0.204073	0.0221728	0.784054	1	0.112683	0.2865	0.442747	1	0.0823383	0.393586	0.223058	1	0.128759	0.270779	0.485838	1	114	5HT7R	5-hydroxytryptamine receptor 7	P34969	HTR7
SeqId.13548.53	0.155458	0.0701586	0.413783	0.482533	1	0.229005	0.18631	0.862943	1	0.225833	0.0506164	0.534024	1	0.334663	0.108321	0.323814	1	114	PPC1A	Phosphatidate phosphatase PPAPDC1A	Q5VZY2	PPAPDC1A
SeqId.13549.15	0.109919	0.205855	0.221001	0.89353	1	0.176452	0.203598	0.914979	1	0.201565	-0.0211855	0.438131	1	0.133105	0.28609	0.50359	1	114	ADA29	Disintegrin and metalloproteinase domain-containing protein 29	Q9UKF5	ADAM29
SeqId.13552.7	-0.0171963	0.0213112	0.20679	0.652852	1	0.0543397	0.0769317	0.922988	1	0.031564	0.124461	0.722603	1	0.121625	0.0692258	0.805216	1	114	SWP70	Switch-associated protein 70	Q9UH65	SWAP70
SeqId.13553.4	0.156955	0.368073	0.397244	0.5447	1	0.308437	0.106597	0.402738	1	0.280096	0.23567	0.869496	1	0.142485	0.483858	0.117112	1	114	DCNL3	DCN1-like protein 3	Q8IWE4	DCUN1D3
SeqId.13554.78	0.057035	0.244533	0.293649	0.585675	1	0.159885	0.254493	0.695342	1	0.184293	0.0744397	0.68674	1	0.173905	0.295376	0.57556	1	114	REPI1	Replication initiator 1	Q9BWE0	REPIN1
SeqId.13556.28	0.204128	0.316187	0.444119	0.551787	1	0.326033	0.247151	0.706954	1	0.301804	0.249847	0.826125	1	0.288721	0.475239	0.330133	1	114	5HT2A	5-hydroxytryptamine receptor 2A	P28223	HTR2A
SeqId.13557.3	0.20841	0.0536699	0.23933	0.762305	1	0.153854	0.313252	0.497868	1	0.175537	0.167999	0.977372	1	0.253089	0.200609	0.806247	1	114	Nectin 3	Nectin-3	Q9NQS3	PVRL3
SeqId.13561.5	0.213766	0.0939309	0.414153	0.570465	1	0.261358	0.224803	0.885333	1	0.235617	0.204774	0.914732	1	0.104977	0.283086	0.44701	1	114	5HT6R	5-hydroxytryptamine receptor 6	P50406	HTR6
SeqId.13563.259	0.0790559	0.143665	0.341875	0.562609	1	0.167072	0.223623	0.8062	1	0.147371	0.222652	0.773612	1	0.197531	0.344779	0.48454	1	114	ACBD7	Acyl-CoA-binding domain-containing protein 7	Q8N6N7	ACBD7
SeqId.13565.2	1.11665	1.19087	0.898101	0.469221	1	1.06035	1.19525	0.52141	1	1.04465	1.26771	0.342192	1	0.92312	1.30823	0.0481838	1	114	p130	Retinoblastoma-like protein 2	Q08999	RBL2
SeqId.13566.2	0.16988	0.100803	0.246875	0.790028	1	0.202029	0.110224	0.607196	1	0.151325	0.258738	0.591968	1	0.0838897	0.454361	0.0248496	1	114	SSU72	RNA polymerase II subunit A C-terminal domain phosphatase SSU72	Q9NP77	SSU72
SeqId.13567.1	0.0181252	0.0313228	-0.0544266	0.924748	1	-0.0110757	0.0918578	0.606603	1	-0.0546877	0.28287	0.129412	1	0.0541762	0.0952554	0.834289	1	114	DPYL2	Dihydropyrimidinase-related protein 2	Q16555	DPYSL2
SeqId.13568.30	0.202287	0.146	0.386933	0.621134	1	0.243883	0.243052	0.996977	1	0.200802	0.380599	0.463938	1	0.106369	0.581078	0.0157	1	114	PSMD4	26S proteasome non-ATPase regulatory subunit 4	P55036	PSMD4
SeqId.13570.43	0.405139	0.253914	0.4688	0.659457	1	0.398896	0.374655	0.906945	1	0.377644	0.390465	0.956164	1	0.238752	0.677454	0.0228641	1	114	VIGLN	Vigilin	Q00341	HDLBP
SeqId.13572.43	0.257656	0.0428401	0.437003	0.247532	1	0.295258	0.11723	0.374083	1	0.266124	0.135555	0.560631	1	0.162746	0.493683	0.0710762	1	114	PSD11	26S proteasome non-ATPase regulatory subunit 11	O00231	PSMD11
SeqId.13573.5	0.256474	0.370769	0.322976	0.837334	1	0.311175	0.318442	0.969972	1	0.28531	0.389762	0.628668	1	0.319857	0.341268	0.906958	1	114	p21-ARC	Actin-related protein 2/3 complex subunit 3	O15145	ARPC3
SeqId.13574.50	0.154535	0.118659	0.340939	0.693744	1	0.170382	0.350846	0.440732	1	0.196859	0.158852	0.887044	1	0.309967	0.226589	0.704747	1	114	RND1	Rho-related GTP-binding protein Rho6	Q92730	RND1
SeqId.13575.40	0.016885	0.127606	0.0928749	0.901969	1	0.101934	0.0147565	0.728399	1	0.0971546	-0.0863917	0.515365	1	0.162896	0.130437	0.895611	1	114	DVL2	Segment polarity protein dishevelled homolog DVL-2	O14641	DVL2
SeqId.13577.25	-0.0351046	-0.292664	0.164052	0.24625	1	-0.0353458	-0.0466531	0.960839	1	-0.0981634	0.144027	0.351535	1	-0.107562	0.0751045	0.377551	1	114	U2AF2	Splicing factor U2AF 65 kDa subunit	P26368	U2AF2
SeqId.13578.98	0.398186	-0.0224631	0.506543	0.152883	1	0.365802	0.222234	0.566466	1	0.299902	0.364729	0.819404	1	0.143241	0.724578	0.014548	1	114	ABLM3	Actin-binding LIM protein 3	O94929	ABLIM3
SeqId.13580.2	-0.0836907	0.119964	0.214509	0.483357	1	0.0355929	0.138852	0.680222	1	0.0687674	-0.0747216	0.610621	1	0.0477275	0.204156	0.492316	1	114	Sperm-associated antigen 2	UDP-N-acetylhexosamine pyrophosphorylase	Q16222	UAP1
SeqId.13583.19	0.350347	0.531277	0.229343	0.54807	1	0.331094	0.505928	0.460538	1	0.33039	0.556179	0.391329	1	0.347435	0.556772	0.335672	1	114	Apaf-1	Apoptotic protease-activating factor 1	O14727	APAF1
SeqId.13587.10	0.126045	0.276747	0.209493	0.791217	1	0.146159	0.372335	0.302239	1	0.23322	-0.0326207	0.279895	1	0.15524	0.234031	0.715805	1	114	RGAP1	Rac GTPase-activating protein 1	Q9H0H5	RACGAP1
SeqId.13588.11	0.113611	0.00934273	0.227234	0.711958	1	0.138105	0.123993	0.948432	1	0.125028	0.0568376	0.78438	1	0.162596	0.25087	0.654835	1	114	ANXA9	Annexin A9	O76027	ANXA9
SeqId.13589.10	0.258487	0.440692	0.346952	0.702821	1	0.353478	0.309528	0.836986	1	0.294945	0.491583	0.41263	1	0.352862	0.573334	0.262849	1	114	APBB3	Amyloid beta A4 precursor protein-binding family B member 3	O95704	APBB3
SeqId.13590.1	0.360456	0.3618	0.518644	0.776895	1	0.433979	0.346333	0.694656	1	0.400562	0.393497	0.977546	1	0.402914	0.502887	0.623474	1	114	ORN	Oligoribonuclease, mitochondrial	Q9Y3B8	REXO2
SeqId.13591.31	0.365766	0.338658	0.512646	0.795178	1	0.359558	0.535964	0.457799	1	0.386862	0.429175	0.873206	1	0.528306	0.521189	0.973135	1	114	PRI1	DNA primase small subunit	P49642	PRIM1
SeqId.13594.158	0.255804	0.247759	0.291818	0.977134	1	0.305738	0.162374	0.440314	1	0.256685	0.289567	0.874575	1	0.164045	0.524449	0.0417904	1	114	GGA1	ADP-ribosylation factor-binding protein GGA1	Q9UJY5	GGA1
SeqId.13595.20	-0.461681	-0.308829	-0.186338	0.530232	1	-0.34595	-0.326986	0.936756	1	-0.337989	-0.426816	0.73989	1	-0.3113	-0.327624	0.941531	1	114	THTPA	Thiamine-triphosphatase	Q9BU02	THTPA
SeqId.13596.3	0.167693	0.13495	0.495299	0.390321	1	0.242279	0.300937	0.814482	1	0.237713	0.242999	0.985036	1	0.266383	0.356374	0.697031	1	114	RB27B	Ras-related protein Rab-27B	O00194	RAB27B
SeqId.13597.20	0.436632	0.582404	0.569856	0.706467	1	0.500319	0.561478	0.758082	1	0.463614	0.720927	0.243882	1	0.435316	0.794428	0.0602448	1	114	RAB31	Ras-related protein Rab-31	Q13636	RAB31
SeqId.13599.15	0.209531	0.188122	0.334929	0.867797	1	0.245626	0.293961	0.847437	1	0.273023	0.0503178	0.435252	1	0.304271	0.294419	0.96583	1	114	RABEK	Rab9 effector protein with kelch motifs	Q7Z6M1	RABEPK
SeqId.13602.6	-0.116564	-0.147221	0.0357314	0.690212	1	-0.0711646	-0.0754993	0.98204	1	-0.0782384	-0.132915	0.801963	1	-0.0733755	-0.0149321	0.735588	1	114	NH2L1	NHP2-like protein 1	P55769	NHP2L1
SeqId.13603.7	0.104142	-0.0288576	0.296922	0.454187	1	0.110436	0.186731	0.727515	1	0.107799	0.150512	0.862178	1	0.198226	0.240711	0.826513	1	114	RFESD	Rieske domain-containing protein	Q8TAC1	RFESD
SeqId.13604.27	0.163279	0.0485007	0.266828	0.770997	1	0.149388	0.271234	0.629264	1	0.198385	-0.0364112	0.411101	1	0.206264	0.188006	0.93722	1	114	NEUL1	E3 ubiquitin-protein ligase NEURL1	O76050	NEURL1
SeqId.13605.16	0.0690596	0.053049	0.0744016	0.996778	1	0.0764465	0.107888	0.894604	1	0.0633385	0.0788968	0.953723	1	0.0954156	0.218231	0.579688	1	114	ANX10	Annexin A10	Q9UJ72	ANXA10
SeqId.13609.11	0.125488	0.151357	0.331005	0.688878	1	0.19268	0.231063	0.866725	1	0.180232	0.193278	0.959887	1	0.106573	0.424732	0.121976	1	114	GTF2I	General transcription factor II-I	P78347	GTF2I
SeqId.13610.9	0.203601	0.152684	0.365246	0.684649	1	0.233692	0.263003	0.892219	1	0.246793	0.145819	0.6769	1	0.262586	0.342011	0.702431	1	114	MAGE-10	Melanoma-associated antigen 10	P43363	MAGEA10
SeqId.13612.7	0.101539	0.0312648	0.375104	0.451626	1	0.16234	0.180932	0.939299	1	0.131909	0.23135	0.717984	1	0.137896	0.292079	0.487902	1	114	CYTIP	Cytohesin-interacting protein	O60759	CYTIP
SeqId.13613.23	0.0780108	-0.094973	0.0952352	0.717381	1	0.0478642	0.0925471	0.842619	1	0.0424626	0.00285393	0.877746	1	0.0897078	-0.111515	0.307701	1	114	Adenylate kinase isoenzyme 5	Adenylate kinase isoenzyme 5	Q9Y6K8	AK5
SeqId.13614.6	0.263914	0.429438	0.250758	0.674827	1	0.280865	0.458822	0.367088	1	0.294814	0.355283	0.787833	1	0.348887	0.296666	0.773448	1	114	CREB-binding protein	CREB-binding protein	Q92793	CREBBP
SeqId.13615.60	0.248191	0.37651	0.229929	0.74753	1	0.32423	0.160634	0.378201	1	0.25365	0.395586	0.493779	1	0.240439	0.428419	0.295162	1	114	NCK2	Cytoplasmic protein NCK2	O43639	NCK2
SeqId.13618.15	-0.0195421	0.0908295	0.283389	0.440706	1	0.0655676	0.21469	0.503371	1	0.116175	-0.0690169	0.461934	1	0.171528	0.0854668	0.672048	1	114	MD1L1	Mitotic spindle assembly checkpoint protein MAD1	Q9Y6D9	MAD1L1
SeqId.13620.10	0.231323	0.255714	0.484687	0.479765	1	0.33499	0.217225	0.567253	1	0.331748	0.146822	0.420496	1	0.152008	0.628032	0.0106483	1	114	ASNA	ATPase ASNA1	O43681	ASNA1
SeqId.13621.31	0.295502	0.120968	0.4144	0.462092	1	0.319707	0.191598	0.52449	1	0.317839	0.0853315	0.302942	1	0.0895186	0.669911	0.00122303	1	114	AP2A2	AP-2 complex subunit alpha-2	O94973	AP2A2
SeqId.13622.16	0.230131	0.305418	0.262222	0.919686	1	0.295507	0.16793	0.480941	1	0.249103	0.301637	0.795121	1	0.171418	0.463403	0.089879	1	114	2A5A	Serine/threonine-protein phosphatase 2A 56 kDa regulatory subunit alpha isoform	Q15172	PPP2R5A
SeqId.13623.4	0.115996	0.163906	0.309082	0.741637	1	0.160142	0.292276	0.576431	1	0.198548	0.0684577	0.625105	1	0.241673	0.234491	0.973571	1	114	MLL2	Histone-lysine N-methyltransferase 2D	O14686	MLL2
SeqId.13624.17	0.0210442	-0.0164418	0.151248	0.830893	1	-0.0131872	0.254315	0.277133	1	0.0571331	-0.0261953	0.761926	1	-0.0300211	0.208523	0.268972	1	114	NADK	NAD kinase	O95544	NADK
SeqId.13625.19	0.0857741	0.202923	0.234395	0.816565	1	0.15448	0.206579	0.833113	1	0.17547	0.0493696	0.648997	1	0.0501242	0.400349	0.1186	1	114	LA	Lupus La protein	P05455	SSB
SeqId.13628.58	0.204602	0.121108	0.301341	0.834115	1	0.201479	0.29929	0.695011	1	0.174483	0.353689	0.524755	1	0.215874	0.410037	0.402759	1	114	GRB14	Growth factor receptor-bound protein 14	Q14449	GRB14
SeqId.13629.25	-0.097667	0.0906262	0.323032	0.156936	1	0.178894	-0.279919	0.02643	1	0.0630337	0.0198374	0.854515	1	0.111137	0.0705251	0.832847	1	114	ATG4B	Cysteine protease ATG4B	Q9Y4P1	ATG4B
SeqId.13631.1	0.239867	0.252672	0.299817	0.96883	1	0.259129	0.351464	0.678043	1	0.290838	0.101533	0.457071	1	0.276109	0.411144	0.491466	1	114	RB binding protein 5	Retinoblastoma-binding protein 5	Q15291	RBBP5
SeqId.13632.10	0.288827	0.410172	0.169535	0.606108	1	0.343455	0.17136	0.395383	1	0.27166	0.391449	0.597658	1	0.249137	0.373028	0.510549	1	114	Zyxin	Zyxin	Q15942	ZYX
SeqId.13634.209	0.103248	-0.0525238	0.263022	0.501286	1	0.133404	0.054644	0.7268	1	0.0592613	0.294421	0.352988	1	0.212231	0.053304	0.452941	1	114	PIR	Pirin	O00625	PIR
SeqId.13636.20	0.318254	0.228693	0.456299	0.63901	1	0.372999	0.229357	0.480033	1	0.341774	0.260979	0.723392	1	0.233714	0.569996	0.0805229	1	114	NP1L1	Nucleosome assembly protein 1-like 1	P55209	NAP1L1
SeqId.13639.101	0.425356	0.364362	0.507243	0.833157	1	0.456728	0.372194	0.672402	1	0.393276	0.597836	0.358785	1	0.357004	0.616123	0.173514	1	114	USO1	General vesicular transport factor p115	O60763	USO1
SeqId.13642.90	0.269957	0.136367	0.233975	0.799979	1	0.226537	0.269477	0.826815	1	0.214579	0.275561	0.781943	1	0.172946	0.458772	0.106686	1	114	CIG49	Interferon-induced protein with tetratricopeptide repeats 3	O14879	IFIT3
SeqId.13644.30	0.386798	0.365991	0.646567	0.440822	1	0.476197	0.340776	0.525529	1	0.468608	0.329629	0.557927	1	0.366758	0.669312	0.1504	1	114	HGS	Hepatocyte growth factor-regulated tyrosine kinase substrate	O14964	HGS
SeqId.13645.14	0.232221	0.0128348	0.226395	0.624415	1	0.183205	0.2126	0.899081	1	0.215168	-0.0349816	0.339342	1	0.279857	0.164815	0.587851	1	114	PRP16	Pre-mRNA-splicing factor ATP-dependent RNA helicase PRP16	Q92620	DHX38
SeqId.13650.11	0.100938	-0.000594154	0.225652	0.740563	1	0.0948916	0.223569	0.595226	1	0.161099	-0.1676	0.231169	1	0.146181	0.134029	0.956757	1	114	KCIP1	Kv channel-interacting protein 1	Q9NZI2	KCNIP1
SeqId.13651.54	0.0337572	0.0154741	0.287253	0.591963	1	0.127415	0.0402015	0.733598	1	0.0755822	0.161644	0.765188	1	0.0534799	0.237492	0.440043	1	114	ZFP91	E3 ubiquitin-protein ligase ZFP91	Q96JP5	ZFP91
SeqId.13652.2	-0.141296	-0.250389	-0.054231	0.799734	1	-0.154016	-0.067675	0.727051	1	-0.169989	-0.052207	0.672037	1	-0.106163	0.0472106	0.505961	1	114	TM1L1	TOM1-like protein 1	O75674	TOM1L1
SeqId.13653.335	0.110427	0.12001	0.28104	0.771094	1	0.167057	0.200383	0.885383	1	0.177188	0.0470217	0.620046	1	0.265281	0.166832	0.650392	1	114	MACD1	O-acetyl-ADP-ribose deacetylase MACROD1	Q9BQ69	MACROD1
SeqId.13654.1	0.233395	0.294216	0.244245	0.944094	1	0.301116	0.125439	0.325438	1	0.266529	0.18547	0.685062	1	0.131204	0.438848	0.0773576	1	114	ROCK2	Rho-associated protein kinase 2	O75116	ROCK2
SeqId.13655.34	0.107942	0.240013	0.199422	0.811247	1	0.160161	0.268256	0.60296	1	0.158227	0.201872	0.85399	1	0.153349	0.323268	0.343021	1	114	Nucleolin	Nucleolin	P19338	NCL
SeqId.13657.2	0.258726	0.293791	0.346418	0.901263	1	0.320922	0.232428	0.627257	1	0.258479	0.437017	0.382074	1	0.231295	0.482307	0.153037	1	114	PNKP	Bifunctional polynucleotide phosphatase/kinase	Q96T60	PNKP
SeqId.13658.31	0.007309	0.171587	0.309654	0.437856	1	0.115244	0.222091	0.639562	1	0.163707	-0.0576674	0.388303	1	0.0318304	0.322117	0.174383	1	114	PDGF-CC	Platelet-derived growth factor C	Q9NRA1	PDGFC
SeqId.13659.36	0.234784	0.371679	0.357575	0.84709	1	0.294632	0.401589	0.686224	1	0.259174	0.503024	0.413246	1	0.198761	0.465049	0.271011	1	114	AT131	Manganese-transporting ATPase 13A1	Q9HD20	ATP13A1
SeqId.13665.35	0.244435	0.172916	0.252095	0.955028	1	0.200157	0.402273	0.423298	1	0.24545	0.139484	0.711425	1	0.340245	0.163876	0.464773	1	114	PP2A, subunit B	Serine/threonine-protein phosphatase 2A regulatory subunit B'' subunit alpha	Q06190	PPP2R3A
SeqId.13666.222	-0.766902	-0.563671	-0.454235	0.417212	1	-0.607303	-0.665587	0.805861	1	-0.604938	-0.783489	0.502666	1	-0.481309	-0.7689	0.199173	1	114	Carbonic Anhydrase X	Carbonic anhydrase-related protein 10	Q9NS85	CA10
SeqId.13669.6	-0.142787	0.424439	0.344129	0.0309536	1	0.0471119	0.429458	0.111594	1	0.140332	0.0732795	0.803664	1	0.10939	0.227019	0.615043	1	114	FGFR-3	Fibroblast growth factor receptor 3	P22607	FGFR3
SeqId.13671.40	0.19461	-0.0445795	0.00128532	0.532856	1	0.0836679	0.144014	0.792853	1	0.117672	-0.0813339	0.440909	1	-0.0207627	0.175004	0.368259	1	114	Elastase	Neutrophil elastase	P08246	ELANE
SeqId.13672.3	0.196638	0.0602731	0.406119	0.484312	1	0.224026	0.257887	0.887929	1	0.251028	0.0201939	0.397038	1	0.237513	0.253056	0.945304	1	114	HSP76	Heat shock 70 kDa protein 6	P17066	HSPA6
SeqId.13673.21	0.104838	0.0193725	0.314497	0.359771	1	0.145209	0.149323	0.981615	1	0.104402	0.267961	0.416588	1	0.130096	0.282863	0.354687	1	114	TCPH	T-complex protein 1 subunit eta	Q99832	CCT7
SeqId.13676.46	0.755355	0.729171	0.697933	0.969762	1	0.748403	0.768861	0.925383	1	0.780442	0.515215	0.283665	1	0.619972	0.866005	0.217268	1	114	Inhibin bB chain	Inhibin beta B chain	P09529	INHBB
SeqId.13680.3	0.201411	0.117164	0.383454	0.623257	1	0.213519	0.28631	0.758982	1	0.170886	0.470684	0.255871	1	0.0764433	0.574451	0.0212581	1	114	NAB2	NGFI-A-binding protein 2	Q15742	NAB2
SeqId.13681.173	0.310829	0.190337	0.410813	0.751461	1	0.316242	0.349212	0.892184	1	0.355876	0.0500711	0.26714	1	0.348385	0.370208	0.922185	1	114	CSK22	Casein kinase II subunit alpha'	P19784	CSNK2A2
SeqId.13682.47	-0.14327	-0.232856	0.105406	0.45143	1	-0.133049	0.0422772	0.454446	1	-0.120937	-0.0400619	0.759363	1	-0.219275	0.0138607	0.288269	1	114	M-CSF R	Macrophage colony-stimulating factor 1 receptor	P07333	CSF1R
SeqId.13683.18	-0.0462381	-0.194353	-0.0105262	0.734443	1	-0.0739962	-0.0147869	0.782585	1	-0.0970163	0.0153773	0.643647	1	-0.16445	0.127711	0.13566	1	114	CLCKB	Chloride channel protein ClC-Kb	P51801	CLCNKB
SeqId.13686.2	0.0573909	0.101255	0.299303	0.581953	1	0.101817	0.236467	0.549237	1	0.0526079	0.486777	0.0811183	1	0.224127	0.158259	0.760318	1	114	IL-5 Ra	Interleukin-5 receptor subunit alpha	Q01344	IL5RA
SeqId.13688.2	-0.0786533	0.0693956	0.286905	0.375235	1	0.0803561	0.0253111	0.824046	1	0.0807991	-0.0947947	0.528708	1	-0.0112879	0.198506	0.361541	1	114	CAPSL	Calcyphosin-like protein	Q8WWF8	CAPSL
SeqId.13689.2	0.198281	0.289998	0.507435	0.479416	1	0.292351	0.393741	0.673017	1	0.34853	0.0595759	0.285985	1	0.414887	0.224364	0.3976	1	114	Ornithine decarboxylase	Ornithine decarboxylase	P11926	ODC1
SeqId.13691.10	-0.0152264	0.0135599	-0.111155	0.877955	1	-0.0492372	0.0549303	0.633065	1	0.0107128	-0.228119	0.325185	1	0.0324035	-0.0633491	0.633698	1	114	SC5A8	Sodium-coupled monocarboxylate transporter 1	Q8N695	SLC5A8
SeqId.13692.154	-0.256148	-0.00638962	-0.207486	0.532262	1	-0.168992	-0.242388	0.740703	1	-0.144281	-0.332264	0.4477	1	-0.0565265	-0.170212	0.606356	1	114	WISP-1	WNT1-inducible-signaling pathway protein 1	O95388	WISP1
SeqId.13694.24	-0.07746	0.103731	0.380906	0.20852	1	0.160794	-0.0875676	0.309753	1	0.149945	-0.235077	0.162872	1	0.242408	0.111346	0.547377	1	114	TSLP R	Cytokine receptor-like factor 2	Q9HC73	CRLF2
SeqId.13697.51	0.0741228	0.234265	0.264829	0.59834	1	0.139857	0.266009	0.538944	1	0.153743	0.211138	0.802092	1	0.277603	0.0745545	0.323445	1	114	GPDA	Glycerol-3-phosphate dehydrogenase [NAD(+)], cytoplasmic	P21695	GPD1
SeqId.13698.28	0.20674	0.122361	0.351488	0.730771	1	0.190962	0.365132	0.478589	1	0.249995	0.0731392	0.52091	1	0.200497	0.415324	0.338121	1	114	K319L	Dyslexia-associated protein KIAA0319-like protein	Q8IZA0	KIAA0319L
SeqId.13700.10	0.0271235	0.0744315	0.207248	0.653161	1	0.0830723	0.152568	0.704404	1	0.0799446	0.101726	0.916599	1	0.0479272	0.178596	0.430603	1	114	annexin II	Annexin A2	P07355	ANXA2
SeqId.13704.5	-0.184553	0.212524	0.120738	0.326434	1	0.06725	-0.139432	0.461729	1	0.0204249	-0.115322	0.669099	1	0.0710608	0.0811799	0.967802	1	114	HMCS2	Hydroxymethylglutaryl-CoA synthase, mitochondrial	P54868	HMGCS2
SeqId.13711.10	0.125972	0.214221	0.154053	0.942651	1	0.130381	0.310941	0.470356	1	0.165286	0.115327	0.8593	1	0.045271	0.324109	0.233472	1	114	CLH1	Clathrin heavy chain 1	Q00610	CLTC
SeqId.13713.164	0.147952	0.148872	0.665947	0.0708194	1	0.3413	0.0997386	0.292666	1	0.326038	0.0286641	0.246126	1	0.14037	0.681657	0.010501	1	114	SC22A	Vesicle-trafficking protein SEC22a	Q96IW7	SEC22A
SeqId.13717.15	-0.214066	-0.1052	0.103997	0.50026	1	-0.109884	-0.0446725	0.799493	1	-0.0722777	-0.273532	0.483451	1	0.151987	-0.33561	0.034666	1	114	FCN2	Ficolin-2	Q15485	FCN2
SeqId.13719.19	0.21265	0.111619	0.298482	0.732572	1	0.271699	0.0480359	0.260964	1	0.228621	0.100354	0.567093	1	0.107415	0.456931	0.0689963	1	114	PAK4	Serine/threonine-protein kinase PAK 4	O96013	PAK4
SeqId.13720.95	0.0896018	-0.268911	0.0226565	0.337173	1	-0.0285805	0.0475292	0.753771	1	0.0686168	-0.460137	0.0498879	1	-0.212915	0.306621	0.0192279	1	114	Proteinase-3	Myeloblastin	P24158	PRTN3
SeqId.13724.27	-0.108322	-0.316739	-0.234408	0.706481	1	-0.177579	-0.207591	0.905828	1	-0.146379	-0.427119	0.320886	1	-0.0642753	-0.200567	0.572047	1	114	FGF-19	Fibroblast growth factor 19	O95750	FGF19
SeqId.13726.4	-0.0232373	-0.0997846	-0.173401	0.820935	1	-0.0649274	-0.0620386	0.989947	1	-0.118165	0.0987939	0.400538	1	0.0700837	-0.211491	0.197443	1	114	B7	T-lymphocyte activation antigen CD80	P33681	CD80
SeqId.13727.44	0.0956439	0.0603795	0.360499	0.418717	1	0.18243	0.128539	0.798623	1	0.172164	0.0483106	0.605993	1	0.055482	0.344706	0.130655	1	114	SPOP	Speckle-type POZ protein	O43791	SPOP
SeqId.13728.19	0.394573	0.301503	0.308578	0.859353	1	0.406379	0.214108	0.313059	1	0.351262	0.335647	0.942066	1	0.19403	0.660649	0.00894942	1	114	ERP29	Endoplasmic reticulum resident protein 29	P30040	ERP29
SeqId.13729.26	0.105106	0.154827	0.0348215	0.920448	1	0.0997848	0.200929	0.679391	1	0.0758887	0.222559	0.598323	1	0.140524	0.24428	0.644359	1	114	SFXN5	Sideroflexin-5	Q8TD22	SFXN5
SeqId.13733.5	0.0985696	0.453683	0.354172	0.27168	1	0.222215	0.409565	0.418201	1	0.26512	0.215723	0.848762	1	0.212539	0.311703	0.651585	1	114	IL-12 p40	Interleukin-12 subunit beta	P29460	IL12B
SeqId.13735.1	0.16579	0.136373	0.474901	0.345052	1	0.24194	0.249798	0.971905	1	0.18282	0.472056	0.245268	1	0.193715	0.495491	0.140016	1	114	RPGP1	Rap1 GTPase-activating protein 1	P47736	RAP1GAP
SeqId.13738.8	0.416626	0.170029	0.423063	0.555532	1	0.294007	0.583228	0.227321	1	0.322973	0.488265	0.538179	1	0.309504	0.455655	0.508076	1	114	Inhibin bA chain	Inhibin beta A chain	P08476	INHBA
SeqId.13740.51	0.382233	-0.0409985	0.15123	0.282177	1	0.217138	0.257821	0.878667	1	0.238367	0.0861852	0.610485	1	0.25507	0.333782	0.763352	1	114	sFRP-3	Secreted frizzled-related protein 3	Q92765	FRZB
SeqId.13743.56	0.321712	0.515654	0.391844	0.667017	1	0.393609	0.422536	0.891334	1	0.393217	0.380858	0.958365	1	0.353797	0.530959	0.36929	1	114	CUL4B	Cullin-4B	Q13620	CUL4B
SeqId.13744.37	-0.294393	-0.269775	-0.17486	0.882742	1	-0.293539	-0.118673	0.446772	1	-0.300125	-0.0616625	0.351523	1	-0.210216	-0.138557	0.733291	1	114	IL-3 Ra	Interleukin-3 receptor subunit alpha	P26951	IL3RA
SeqId.13745.10	0.0517317	0.111039	0.328522	0.585908	1	0.173967	0.0822846	0.718991	1	0.13216	0.149128	0.952857	1	0.139447	0.313174	0.469408	1	114	PKD2	Polycystin-2	Q13563	PKD2
SeqId.13748.4	-0.13589	0.121553	0.201375	0.317246	1	-0.0558503	0.297906	0.129085	1	-0.0156244	0.164057	0.493249	1	0.0672473	0.108651	0.849866	1	114	MCP-2	C-C motif chemokine 8	P80075	CCL8
SeqId.13926.1	0.188162	0.134595	0.573882	0.250794	1	0.292286	0.272818	0.936998	1	0.323839	0.000676269	0.245242	1	0.25655	0.39373	0.532514	1	114	RMI1	RecQ-mediated genome instability protein 1	Q9H9A7	RMI1
SeqId.13929.27	0.188937	0.240313	0.117317	0.857576	1	0.208985	0.152311	0.761839	1	0.159643	0.307446	0.480448	1	0.134635	0.31575	0.317255	1	114	OCTC	Peroxisomal carnitine O-octanoyltransferase	Q9UKG9	CROT
SeqId.13930.3	0.271661	0.350306	0.407913	0.764684	1	0.330562	0.344449	0.939505	1	0.297559	0.461298	0.422667	1	0.232983	0.55035	0.0705609	1	114	ABC3G	DNA dC->dU-editing enzyme APOBEC-3G	Q9HC16	APOBEC3G
SeqId.13931.22	0.113351	-0.0883605	0.220196	0.450401	1	0.116472	0.0360294	0.70422	1	0.0753275	0.130893	0.815344	1	0.213039	0.12313	0.649638	1	114	PSMD9	26S proteasome non-ATPase regulatory subunit 9	O00233	PSMD9
SeqId.13932.45	0.109378	0.0184671	0.287996	0.650989	1	0.162472	0.113139	0.840752	1	0.173046	-0.0838934	0.35689	1	0.199591	0.108044	0.68259	1	114	COOL-1	Rho guanine nucleotide exchange factor 7	Q14155	ARHGEF7
SeqId.13933.276	0.0931473	0.0646824	0.188915	0.910956	1	0.0641911	0.352589	0.249803	1	0.0509057	0.383749	0.243822	1	0.198829	0.188881	0.966607	1	114	NAB1	NGFI-A-binding protein 1	Q13506	NAB1
SeqId.13934.3	0.280755	0.0886158	0.463511	0.386963	1	0.331787	0.0850218	0.285636	1	0.317842	0.0626342	0.320769	1	0.121013	0.575643	0.0315162	1	114	MCF2L	Guanine nucleotide exchange factor DBS	O15068	MCF2L
SeqId.13936.24	0.0936746	0.220919	0.322281	0.678953	1	0.153483	0.34282	0.454053	1	0.221278	0.00483853	0.445744	1	0.0824726	0.440533	0.107846	1	114	PGK2	Phosphoglycerate kinase 2	P07205	PGK2
SeqId.13937.75	0.250367	0.211752	0.394795	0.728315	1	0.271163	0.341259	0.733025	1	0.271053	0.294451	0.919315	1	0.375404	0.289067	0.64611	1	114	CAND1	Cullin-associated NEDD8-dissociated protein 1	Q86VP6	CAND1
SeqId.13939.14	0.277265	0.369056	0.588947	0.370038	1	0.337342	0.549825	0.312116	1	0.337071	0.571816	0.31817	1	0.384783	0.463018	0.687988	1	114	UGPA1	UTP--glucose-1-phosphate uridylyltransferase	Q16851	UGP2
SeqId.13940.19	0.141353	0.02636	0.190066	0.73972	1	0.117053	0.197753	0.661926	1	0.100085	0.227336	0.541506	1	0.0516587	0.340234	0.0803998	1	114	IP16	Gamma-interferon-inducible protein 16	Q16666	IFI16
SeqId.13941.82	0.0981823	0.0240866	0.325038	0.613685	1	0.122601	0.252176	0.627461	1	0.144498	0.0809305	0.833075	1	0.231609	0.181064	0.840843	1	114	SYFM	Phenylalanine--tRNA ligase, mitochondrial	O95363	FARS2
SeqId.13942.140	0.209608	0.22149	0.425541	0.71723	1	0.208093	0.54178	0.196804	1	0.274514	0.222031	0.858419	1	0.19417	0.475397	0.242685	1	114	SPSB1	SPRY domain-containing SOCS box protein 1	Q96BD6	SPSB1
SeqId.13943.38	0.49353	0.490681	0.659852	0.75295	1	0.531213	0.601359	0.753415	1	0.553874	0.435329	0.636964	1	0.554584	0.65033	0.626184	1	114	DPY30	Protein dpy-30 homolog	Q9C005	DPY30
SeqId.13944.3	0.276876	0.234401	0.453834	0.54634	1	0.321241	0.287071	0.850836	1	0.312473	0.289695	0.910398	1	0.179107	0.607808	0.0123236	1	114	SULT 1A3	Sulfotransferase 1A3	P0DMM9	SULT1A3
SeqId.13946.8	0.118876	0.0377037	0.407819	0.436903	1	0.160444	0.285058	0.623335	1	0.185636	0.080466	0.715435	1	0.200051	0.307936	0.645935	1	114	DDX23	Probable ATP-dependent RNA helicase DDX23	Q9BUQ8	DDX23
SeqId.13947.371	0.15836	0.360082	0.175496	0.675007	1	0.240977	0.194587	0.841036	1	0.159571	0.489268	0.202285	1	0.316359	0.25299	0.766365	1	114	NUD12	Peroxisomal NADH pyrophosphatase NUDT12	Q9BQG2	NUDT12
SeqId.13948.50	-0.125014	-0.0584472	0.134688	0.572267	1	0.0142881	-0.212676	0.334515	1	-0.0676984	0.0694993	0.60068	1	-0.0792195	0.200918	0.205327	1	114	GABR2	Gamma-aminobutyric acid type B receptor subunit 2	O75899	GABBR2
SeqId.13950.9	0.329322	-0.000570341	0.609339	0.0413438	1	0.315671	0.3443	0.889347	1	0.356149	0.0825828	0.236322	1	0.156548	0.631982	0.0102709	1	114	C43BP	Collagen type IV alpha-3-binding protein	Q9Y5P4	COL4A3BP
SeqId.13954.9	0.327844	0.411192	0.4536	0.820745	1	0.418248	0.301893	0.564054	1	0.350267	0.526581	0.434524	1	0.288744	0.609011	0.0934193	1	114	GNA1	Glucosamine 6-phosphate N-acetyltransferase	Q96EK6	GNPNAT1
SeqId.13955.33	0.18725	-0.086101	0.276802	0.204878	1	0.174759	0.0241204	0.418124	1	0.151639	0.0580829	0.651754	1	-0.025737	0.471291	0.00325091	1	114	DAPK1	Death-associated protein kinase 1	P53355	DAPK1
SeqId.13958.5	0.223607	0.204698	0.238689	0.994131	1	0.235474	0.269126	0.897861	1	0.239967	0.137702	0.730437	1	0.293995	0.222111	0.762854	1	114	RBM46	Probable RNA-binding protein 46	Q8TBY0	RBM46
SeqId.13959.7	0.152189	0.184379	0.181435	0.978656	1	0.203281	0.0896801	0.515156	1	0.162312	0.194943	0.867445	1	0.0620993	0.356838	0.0680322	1	114	LAP	Cytosol aminopeptidase	P28838	LAP3
SeqId.13960.15	0.0771387	0.0403338	0.239849	0.752106	1	0.116276	0.164545	0.838365	1	0.137979	-0.0411067	0.504967	1	0.210322	0.177888	0.878993	1	114	AGAP3	Arf-GAP with GTPase, ANK repeat and PH domain-containing protein 3	Q96P47	AGAP3
SeqId.13961.18	0.414999	0.307599	0.417482	0.921494	1	0.376241	0.506569	0.637933	1	0.415662	0.248856	0.59363	1	0.431487	0.493549	0.811662	1	114	KIF3A	Kinesin-like protein KIF3A	Q9Y496	KIF3A
SeqId.13963.7	0.234044	0.184666	0.300789	0.878414	1	0.280761	0.128443	0.428925	1	0.251426	0.168387	0.699706	1	0.101721	0.539323	0.01729	1	114	tollip	Toll-interacting protein	Q9H0E2	TOLLIP
SeqId.13966.30	0.181344	0.101059	0.355496	0.671274	1	0.182289	0.330328	0.545311	1	0.200188	0.211208	0.968075	1	0.320457	0.159331	0.479643	1	114	MYOM3	Myomesin-3	Q5VTT5	MYOM3
SeqId.13967.14	0.174145	0.149353	0.393473	0.553284	1	0.260364	0.139796	0.571537	1	0.216536	0.241418	0.917036	1	0.246502	0.332064	0.666536	1	114	Thioredoxin reductase 1	Thioredoxin reductase 1, cytoplasmic	Q16881	TXNRD1
SeqId.13969.24	0.347466	0.309785	0.447234	0.826514	1	0.384419	0.324555	0.758672	1	0.338325	0.472156	0.538738	1	0.3079	0.570677	0.156338	1	114	IMA7	Importin subunit alpha-7	O60684	KPNA6
SeqId.13972.4	-0.0636684	-0.130272	0.167267	0.57682	1	-0.00567023	0.00176641	0.976262	1	-0.0457045	0.0710758	0.680457	1	0.00615487	0.0350891	0.901492	1	114	DHB14	17-beta-hydroxysteroid dehydrogenase 14	Q9BPX1	HSD17B14
SeqId.13973.62	0.295378	0.345181	0.432882	0.785979	1	0.354242	0.328075	0.889761	1	0.307309	0.508406	0.338336	1	0.200466	0.634145	0.0157658	1	114	TTL	Tubulin--tyrosine ligase	Q8NG68	TTL
SeqId.13975.56	0.297446	-0.125623	0.381305	0.0904329	1	0.274889	0.0370869	0.275692	1	0.260238	-0.0641697	0.186133	1	0.00611256	0.568635	0.0064063	1	114	LIPA1	Liprin-alpha-1	Q13136	PPFIA1
SeqId.13976.9	0.259537	0.226129	0.364374	0.794936	1	0.283065	0.295249	0.946147	1	0.242333	0.436248	0.336682	1	0.168213	0.56517	0.0190933	1	114	ARHG1	Rho guanine nucleotide exchange factor 1	Q92888	ARHGEF1
SeqId.13977.28	0.0435402	0.202114	0.364899	0.403562	1	0.17604	0.21018	0.880567	1	0.193151	0.0285807	0.523081	1	0.27802	0.216086	0.764634	1	114	BARD1	BRCA1-associated RING domain protein 1	Q99728	BARD1
SeqId.13978.122	0.131008	0.0931859	0.32215	0.719876	1	0.149349	0.29279	0.578157	1	0.172826	0.141344	0.913581	1	0.263811	0.289064	0.915205	1	114	Tbx3	T-box transcription factor TBX3	O15119	TBX3
SeqId.13979.3	0.185182	0.352317	0.383091	0.642618	1	0.25287	0.44761	0.387103	1	0.247819	0.423787	0.492469	1	0.288621	0.374382	0.690519	1	114	S26A7	Anion exchange transporter	Q8TE54	SLC26A7
SeqId.13982.33	0.305864	0.329848	0.449654	0.810932	1	0.400739	0.207863	0.36838	1	0.335936	0.401503	0.78441	1	0.146151	0.607202	0.01128	1	114	RGS18	Regulator of G-protein signaling 18	Q9NS28	RGS18
SeqId.13983.27	0.012581	0.0474067	0.38349	0.361437	1	0.0923603	0.228107	0.595683	1	0.107925	0.13295	0.930384	1	0.0607903	0.143958	0.7185	1	114	QOR	Quinone oxidoreductase	Q08257	CRYZ
SeqId.13984.23	0.0539285	0.100351	0.313806	0.597602	1	0.131454	0.210578	0.745198	1	0.154343	0.0127423	0.607924	1	0.162417	0.155254	0.974544	1	114	DDX25	ATP-dependent RNA helicase DDX25	Q9UHL0	DDX25
SeqId.13985.12	0.110644	0.142052	0.270815	0.803829	1	0.17644	0.170718	0.980196	1	0.194257	-0.0135981	0.423764	1	0.152889	0.293154	0.489896	1	114	SMUF2	E3 ubiquitin-protein ligase SMURF2	Q9HAU4	SMURF2
SeqId.13986.6	0.313845	0.265423	0.435083	0.728742	1	0.355064	0.273782	0.663015	1	0.314835	0.403819	0.668647	1	0.305766	0.517883	0.222997	1	114	LANC1	LanC-like protein 1	O43813	LANCL1
SeqId.13988.67	0.0976966	0.240934	0.201655	0.731663	1	0.183778	0.144221	0.834232	1	0.143805	0.24624	0.630235	1	0.0595962	0.379646	0.0778801	1	114	NMRL1	NmrA-like family domain-containing protein 1	Q9HBL8	NMRAL1
SeqId.13990.1	0.27583	0.31503	0.449826	0.802386	1	0.346752	0.359771	0.957975	1	0.313154	0.402895	0.748815	1	0.260338	0.511613	0.247177	1	114	pyruvate carboxylase	Pyruvate carboxylase, mitochondrial	P11498	PC
SeqId.13991.47	0.0557103	0.0266096	0.316181	0.49847	1	0.122038	0.158182	0.875479	1	0.133206	0.00715622	0.629644	1	0.192102	0.222456	0.88336	1	114	IF4G3	Eukaryotic translation initiation factor 4 gamma 3	O43432	EIF4G3
SeqId.13992.12	0.0787985	-0.0226572	0.178432	0.733178	1	0.0646731	0.186243	0.56687	1	0.0818203	0.046675	0.883979	1	0.0507184	0.320428	0.165053	1	114	NSF	Vesicle-fusing ATPase	P46459	NSF
SeqId.13993.20	0.0558636	-0.119846	0.23481	0.379304	1	0.0740354	0.0476416	0.901587	1	0.0461275	0.0802844	0.887267	1	0.0673848	0.160731	0.637405	1	114	E41L1	Band 4.1-like protein 1	Q9H4G0	EPB41L1
SeqId.13994.1	0.0923267	0.0851243	0.49558	0.279795	1	0.201282	0.240451	0.87769	1	0.259102	-0.146467	0.158581	1	0.346981	0.133959	0.36138	1	114	FBRL	rRNA 2'-O-methyltransferase fibrillarin	P22087	FBL
SeqId.13996.16	0.192454	0.223959	0.35913	0.796863	1	0.264606	0.215421	0.835973	1	0.240616	0.245864	0.984252	1	0.178296	0.421322	0.231692	1	114	COAC	Phosphopantothenoylcysteine decarboxylase	Q96CD2	PPCDC
SeqId.13998.26	0.079182	0.0766408	0.377576	0.368635	1	0.142589	0.229652	0.684465	1	0.103704	0.376514	0.25513	1	0.211527	0.251471	0.839967	1	114	PURA1	Adenylosuccinate synthetase isozyme 1	Q8N142	ADSSL1
SeqId.14002.18	0.19664	0.147646	0.362277	0.768782	1	0.223418	0.309089	0.742741	1	0.217431	0.253835	0.901802	1	0.208075	0.418766	0.386647	1	114	DOCK9	Dedicator of cytokinesis protein 9	Q9BZ29	DOCK9
SeqId.14005.2	0.122123	0.0435159	0.351785	0.559021	1	0.111123	0.372334	0.296684	1	0.160931	0.137467	0.933742	1	0.096789	0.318152	0.331914	1	114	CHD7	Chromodomain-helicase-DNA-binding protein 7	Q9P2D1	CHD7
SeqId.14006.36	-0.00619244	0.0947115	0.467202	0.217466	1	0.167144	0.113798	0.836741	1	0.175498	-0.0500669	0.439061	1	0.224928	0.105977	0.604515	1	114	GNMT	Glycine N-methyltransferase	Q14749	GNMT
SeqId.14007.22	0.160215	0.332218	0.404542	0.379461	1	0.28846	0.238529	0.781267	1	0.256771	0.310239	0.791132	1	0.149811	0.505702	0.0377082	1	114	PAPS1	Bifunctional 3'-phosphoadenosine 5'-phosphosulfate synthase 1	O43252	PAPSS1
SeqId.14008.22	-0.334672	-0.187352	-0.0458469	0.535102	1	-0.175701	-0.313319	0.579688	1	-0.213027	-0.279783	0.811426	1	-0.153951	-0.113506	0.864222	1	114	DCP1A	mRNA-decapping enzyme 1A	Q9NPI6	DCP1A
SeqId.14009.65	0.178485	0.0165691	0.374468	0.292729	1	0.215338	0.123885	0.6349	1	0.188474	0.154443	0.874953	1	0.0136409	0.510162	0.00531109	1	114	TNFAIP3	Tumor necrosis factor alpha-induced protein 3	P21580	TNFAIP3
SeqId.14011.17	-0.016493	-0.154684	0.313347	0.173884	1	0.0262155	0.112883	0.686517	1	0.0285359	0.0171992	0.963059	1	0.0486246	0.140973	0.638739	1	114	S100A11	Protein S100-A11	P31949	S100A11
SeqId.14012.17	0.0511944	0.00691143	0.213783	0.719451	1	0.106312	0.0710027	0.875576	1	0.0700256	0.120732	0.84286	1	0.0809582	0.279213	0.337745	1	114	LGP2	Probable ATP-dependent RNA helicase DHX58	Q96C10	DHX58
SeqId.14013.11	0.246116	-0.0806218	0.606866	0.0428144	1	0.319	0.0776885	0.297266	1	0.292945	0.0222834	0.299473	1	0.171516	0.605519	0.0432182	1	114	TANK	TRAF family member-associated NF-kappa-B activator	Q92844	TANK
SeqId.14019.73	0.531691	0.68581	0.57056	0.8108	1	0.547689	0.687371	0.553991	1	0.558169	0.699219	0.591045	1	0.67745	0.699001	0.921751	1	114	EVPL	Envoplakin	Q92817	EVPL
SeqId.14021.81	0.109824	0.0544256	0.25401	0.722546	1	0.174441	0.0316371	0.508674	1	0.135709	0.102864	0.892088	1	0.181025	0.244491	0.745551	1	114	MED4	Mediator of RNA polymerase II transcription subunit 4	Q9NPJ6	MED4
SeqId.14024.196	0.165553	0.101323	0.324777	0.71838	1	0.213923	0.180636	0.888071	1	0.233423	-0.0334729	0.317817	1	0.298804	0.178312	0.575703	1	114	EDA	Ectodysplasin-A, secreted form	Q92838	EDA
SeqId.14025.18	0.0591607	0.11093	0.384181	0.436705	1	0.148701	0.250532	0.672766	1	0.15286	0.149361	0.989799	1	0.185332	0.280872	0.67188	1	114	4-1BB	Tumor necrosis factor receptor superfamily member 9	Q07011	TNFRSF9
SeqId.14026.24	0.0844736	0.108706	0.44869	0.359657	1	0.191803	0.206987	0.951875	1	0.196703	0.098847	0.729261	1	0.176047	0.262418	0.699829	1	114	IL-17F	Interleukin-17F	Q96PD4	IL17F
SeqId.14028.22	0.151716	0.157761	0.320732	0.79419	1	0.177411	0.342517	0.499218	1	0.253345	-0.0850305	0.222256	1	0.266568	0.174403	0.683913	1	114	P3C2A	Phosphatidylinositol 4-phosphate 3-kinase C2 domain-containing subunit alpha	O00443	PIK3C2A
SeqId.14029.42	0.166235	0.0986267	0.261554	0.8369	1	0.195979	0.169295	0.906824	1	0.152677	0.259287	0.679521	1	0.190348	0.345331	0.46532	1	114	CSN2	COP9 signalosome complex subunit 2	P61201	COPS2
SeqId.14034.22	0.0163056	0.0474024	0.477664	0.209229	1	0.159004	0.15022	0.972702	1	0.154464	0.0541528	0.729584	1	0.184825	0.22168	0.874919	1	114	GA733-1 protein	Tumor-associated calcium signal transducer 2	P09758	TACSTD2
SeqId.14035.13	0.0447452	0.163835	0.338453	0.551158	1	0.168661	0.169505	0.997345	1	0.198678	-0.0906563	0.312347	1	0.0811099	0.399403	0.165468	1	114	TIAM1	T-lymphoma invasion and metastasis-inducing protein 1	Q13009	TIAM1
SeqId.14036.116	0.11368	0.206651	0.284156	0.789039	1	0.15052	0.337997	0.434664	1	0.175511	0.202754	0.919627	1	0.222352	0.307594	0.701115	1	114	MPDZ	Multiple PDZ domain protein	O75970	MPDZ
SeqId.14037.18	0.212902	0.110034	0.634396	0.095902	1	0.326645	0.235008	0.674881	1	0.35001	-0.00771858	0.145985	1	0.153005	0.58491	0.0277876	1	114	RANB3	Ran-binding protein 3	Q9H6Z4	RANBP3
SeqId.14039.33	0.0259452	0.0750256	0.0276888	0.982983	1	0.0115486	0.212319	0.458601	1	0.0154369	0.154375	0.649599	1	0.059631	0.2056	0.560745	1	114	kallikrein 5	Kallikrein-5	Q9Y337	KLK5
SeqId.14043.12	0.28244	0.185922	0.440855	0.66606	1	0.300513	0.361179	0.798234	1	0.347078	0.0475904	0.264452	1	0.423963	0.260605	0.456472	1	114	EEA1	Early endosome antigen 1	Q15075	EEA1
SeqId.14045.12	0.0189358	-0.0392827	0.156196	0.770054	1	0.0609947	0.0365425	0.916046	1	0.0698885	-0.121163	0.466297	1	0.0836367	0.113359	0.890015	1	114	NCOA2	Nuclear receptor coactivator 2	Q15596	NCOA2
SeqId.14047.78	-0.0429407	-0.119566	-0.128137	0.898089	1	-0.120817	0.0320869	0.458815	1	-0.102313	0.00103286	0.652712	1	-0.0971135	0.0856094	0.356856	1	114	BDNF	Brain-derived neurotrophic factor	P23560	BDNF
SeqId.14048.7	-0.0552138	-0.0245655	-0.0029249	0.977589	1	-0.0030095	-0.147108	0.553049	1	0.0730603	-0.543806	0.0209756	1	0.0976468	-0.211824	0.184581	1	114	IL-1 R AcP	Interleukin-1 Receptor accessory protein	Q9NPH3	IL1RAP
SeqId.14051.54	0.122013	0.124206	0.479499	0.369167	1	0.204153	0.304399	0.693207	1	0.245961	0.0371398	0.465923	1	0.174323	0.391922	0.34505	1	114	FOXC2	Forkhead box protein C2	Q99958	FOXC2
SeqId.14052.26	0.0224021	0.223548	0.528316	0.18277	1	0.234965	0.154253	0.757646	1	0.216569	0.120165	0.742901	1	0.205329	0.333573	0.602193	1	114	UN13A	Protein unc-13 homolog A	Q9UPW8	UNC13A
SeqId.14054.17	-0.080616	0.2937	0.156999	0.20845	1	0.0543201	0.217201	0.449244	1	0.116995	-0.106417	0.356613	1	0.0940505	0.0470853	0.822328	1	114	IL-15 Ra	Interleukin-15 receptor subunit alpha	Q13261	IL15RA
SeqId.14056.4	-0.082962	0.0570807	0.244027	0.445496	1	0.0712593	0.0127041	0.808276	1	0.0733348	-0.15052	0.415259	1	0.115667	0.0831532	0.882373	1	114	Glycoprotein hormones a-chain	Glycoprotein hormones alpha chain	P01215	CGA
SeqId.14060.67	0.00744432	-0.0442509	-0.00904911	0.977192	1	0.00597778	0.0265239	0.929432	1	0.0030057	-0.0746906	0.76857	1	0.188476	-0.115234	0.162632	1	114	NCF4	Neutrophil cytosol factor 4	Q15080	NCF4
SeqId.14061.48	0.0546898	0.259566	0.509846	0.271634	1	0.224667	0.289585	0.809131	1	0.215602	0.245133	0.922414	1	0.261725	0.277569	0.947034	1	114	sRANKL	Tumor necrosis factor ligand superfamily member 11	O14788	TNFSF11
SeqId.14063.17	0.268126	0.0209753	0.253964	0.615433	1	0.202858	0.257825	0.82991	1	0.217712	0.104683	0.695046	1	0.23958	0.213738	0.910781	1	114	OSM	Oncostatin-M	P13725	OSM
SeqId.14065.11	0.138728	0.0833591	0.371429	0.607345	1	0.161986	0.325753	0.526318	1	0.239192	-0.0985154	0.247064	1	0.302652	0.266118	0.881938	1	114	CD5	T-cell surface glycoprotein CD5	P06127	CD5
SeqId.14066.49	0.0781382	0.0641052	0.183639	0.876817	1	0.127655	0.0751222	0.809364	1	0.114316	0.0322425	0.738039	1	0.149084	0.269395	0.534316	1	114	MAGI2	Membrane-associated guanylate kinase, WW and PDZ domain-containing protein 2	Q86UL8	MAGI2
SeqId.14067.6	0.217861	-0.255226	0.48023	0.0347166	1	0.226024	0.00091977	0.360456	1	0.198185	-0.0546427	0.363174	1	-0.0133592	0.561236	0.0119918	1	114	PKP2	Plakophilin-2	Q99959	PKP2
SeqId.14069.61	-0.189561	-0.120887	0.296015	0.196085	1	-0.0505891	-0.00695114	0.867947	1	-0.0256304	-0.181979	0.59428	1	0.00391029	-0.0267859	0.901641	1	114	Carbonic Anhydrase IV	Carbonic anhydrase 4	P22748	CA4
SeqId.14070.56	0.283725	0.305723	0.555896	0.533933	1	0.371671	0.369585	0.99302	1	0.397084	0.160407	0.376692	1	0.283963	0.592196	0.150318	1	114	ITSN1	Intersectin-1	Q15811	ITSN1
SeqId.14074.2	-0.00804109	-0.00793321	0.345524	0.335318	1	0.101	0.0706643	0.899946	1	0.0825612	0.0567557	0.924275	1	0.131221	0.187653	0.799743	1	114	SHC2	SHC-transforming protein 2	P98077	SHC2
SeqId.14076.74	-0.138081	0.039996	-0.151764	0.744106	1	-0.0797357	-0.0757869	0.987298	1	-0.0950883	-0.0854338	0.972344	1	-0.119667	-0.0713519	0.836149	1	114	Cystatin-S	Cystatin-S	P01036	CST4
SeqId.14079.14	0.0080978	-0.00306554	0.292714	0.538081	1	0.0352039	0.279878	0.346641	1	0.120108	-0.142793	0.370147	1	0.112122	0.138841	0.910009	1	114	IL-18 Ra	Interleukin-18 receptor 1	Q13478	IL18R1
SeqId.14082.56	0.283209	0.143069	0.436414	0.480927	1	0.337462	0.158963	0.380346	1	0.311375	0.146691	0.471564	1	0.17321	0.551819	0.0433017	1	114	TLN2	Talin-2	Q9Y4G6	TLN2
SeqId.14083.25	0.245791	0.274631	0.527924	0.429457	1	0.342106	0.307364	0.870181	1	0.338081	0.247103	0.702622	1	0.265386	0.484142	0.248746	1	114	SPS1	Selenide, water dikinase 1	P49903	SEPHS1
SeqId.14088.38	-0.574641	-0.102791	-0.594347	0.103863	1	-0.436292	-0.446097	0.966929	1	-0.423393	-0.589287	0.531609	1	-0.3466	-0.537262	0.413755	1	114	IGFBP-6	Insulin-like growth factor-binding protein 6	P24592	IGFBP6
SeqId.14090.23	0.16013	0.222939	0.244104	0.877353	1	0.22186	0.158571	0.710869	1	0.182741	0.267644	0.657367	1	0.0892746	0.433277	0.0330878	1	114	DEFI6	Differentially expressed in FDCP 6 homolog	Q9H4E7	DEF6
SeqId.14091.42	0.0891387	0.129109	0.285971	0.558138	1	0.183156	0.0757817	0.538015	1	0.128951	0.237547	0.578863	1	0.153355	0.245262	0.588125	1	114	Carbonyl reductase 3	Carbonyl reductase [NADPH] 3	O75828	CBR3
SeqId.14093.10	-0.0953549	-0.0879517	0.296737	0.29232	1	-0.0516257	0.260538	0.208592	1	-0.00804851	0.0503435	0.83602	1	0.0423267	0.0803094	0.868582	1	114	Flt3 ligand	Fms-related tyrosine kinase 3 ligand	P49771	FLT3LG
SeqId.14094.29	0.152768	0.169855	0.265278	0.875466	1	0.157477	0.30627	0.481222	1	0.190423	0.157907	0.890447	1	0.120332	0.371162	0.217419	1	114	HB-EGF	Heparin-binding EGF-like growth factor	Q99075	HBEGF
SeqId.14095.1	0.156794	0.174608	0.398973	0.662598	1	0.154947	0.518072	0.16201	1	0.199662	0.319834	0.683623	1	0.243023	0.310821	0.781159	1	114	NKG2D	NKG2-D type II integral membrane protein	P26718	KLRK1
SeqId.14098.28	0.448547	0.260067	0.635033	0.309776	1	0.45893	0.434164	0.904906	1	0.440297	0.456672	0.943728	1	0.342152	0.746232	0.0361949	1	114	SYCC	Cysteine--tRNA ligase, cytoplasmic	P49589	CARS
SeqId.14099.20	-0.100801	0.022716	0.300353	0.272862	1	0.0995075	-0.155632	0.282373	1	0.116579	-0.380291	0.0593653	1	0.0409994	0.0696291	0.896747	1	114	PSA4	Proteasome subunit alpha type-4	P25789	PSMA4
SeqId.14100.63	-0.318632	-0.31142	-0.156497	0.802211	1	-0.265808	-0.226729	0.870475	1	-0.295943	-0.188235	0.692081	1	-0.243484	-0.141033	0.657843	1	114	C1QC	Complement C1q subcomponent subunit C	P02747	C1QC
SeqId.14101.2	-0.651649	-0.211195	-0.483336	0.157156	1	-0.473208	-0.504895	0.888571	1	-0.440055	-0.738379	0.237282	1	-0.39463	-0.478476	0.687086	1	114	CNTFR alpha	Ciliary neurotrophic factor receptor subunit alpha	P26992	CNTFR
SeqId.14106.46	0.372102	0.412692	0.460901	0.914116	1	0.44459	0.314711	0.516986	1	0.382895	0.508066	0.57667	1	0.262079	0.697791	0.0215865	1	114	GDP/GTP exchange protein	Rap1 GTPase-GDP dissociation stimulator 1	P52306	RAP1GDS1
SeqId.14107.1	0.218202	0.308233	0.335961	0.817069	1	0.273763	0.304533	0.874214	1	0.26228	0.313243	0.814886	1	0.151702	0.555438	0.0290369	1	114	MTHFS	5-formyltetrahydrofolate cyclo-ligase	P49914	MTHFS
SeqId.14111.15	0.0199716	0.247603	0.19655	0.669459	1	0.121295	0.214705	0.72897	1	0.191864	-0.196482	0.199889	1	0.0813043	0.177888	0.694251	1	114	TSP2	Thrombospondin-2	P35442	THBS2
SeqId.14112.40	0.254184	0.0981587	0.42193	0.541659	1	0.266	0.299242	0.891287	1	0.298896	0.0348091	0.337762	1	0.401962	0.220484	0.419296	1	114	RELT	Tumor necrosis factor receptor superfamily member 19L	Q969Z4	RELT
SeqId.14114.18	0.00265415	0.212855	0.145192	0.629412	1	0.153432	-0.0193259	0.438138	1	0.172707	-0.279731	0.071527	1	0.15284	0.0703399	0.683804	1	114	PIANP	PILR alpha-associated neural protein	Q8IYJ0	PIANP
SeqId.14115.34	-0.0519907	0.0597965	-0.0438259	0.908321	1	-0.0222702	0.0614153	0.746258	1	-0.0381155	0.0668031	0.718641	1	0.0773874	0.0663905	0.964325	1	114	Adrenomedullin	Adrenomedullin	P35318	ADM
SeqId.14116.129	-0.287998	-0.160591	-0.240136	0.865301	1	-0.26873	-0.0899228	0.437884	1	-0.229812	-0.299894	0.787423	1	-0.240327	-0.15455	0.664884	1	114	S100A4	Protein S100-A4	P26447	S100A4
SeqId.14120.2	0.214956	0.0408017	0.165887	0.760267	1	0.140808	0.271808	0.568512	1	0.168155	0.0986271	0.788325	1	0.140022	0.257888	0.569412	1	114	RNF43	E3 ubiquitin-protein ligase RNF43	Q68DV7	RNF43
SeqId.14121.24	0.217787	0.149043	0.385981	0.706345	1	0.266157	0.251389	0.951546	1	0.27764	0.0624022	0.436041	1	0.252429	0.355949	0.637759	1	114	TRAIL R4	Tumor necrosis factor receptor superfamily member 10D	Q9UBN6	TNFRSF10D
SeqId.14122.132	0.0739312	0.146906	0.350918	0.628035	1	0.189209	0.164195	0.926225	1	0.111498	0.396378	0.35109	1	0.25721	0.26343	0.98001	1	114	ZNRF3	E3 ubiquitin-protein ligase ZNRF3	Q9ULT6	ZNRF3
SeqId.14123.34	0.0317293	0.0775515	0.271984	0.573004	1	0.134802	0.0351101	0.649423	1	0.120806	0.0159944	0.668684	1	0.109643	0.166254	0.778283	1	114	GI24	V-type immunoglobulin domain-containing suppressor of T-cell activation	Q9H7M9	C10orf54
SeqId.14124.6	-0.130034	0.297177	0.150783	0.207683	1	0.1357	-0.136846	0.268505	1	0.134942	-0.333351	0.0906907	1	0.137741	-0.00610092	0.544748	1	114	Ephrin-A2	Ephrin-A2	O43921	EFNA2
SeqId.14127.240	-0.129319	-0.0354055	0.28794	0.290698	1	0.0553784	-0.098309	0.54044	1	0.0304162	-0.158333	0.507498	1	0.0853967	0.0680467	0.94028	1	114	IFN-b	Interferon beta	P01574	IFNB1
SeqId.14128.121	-0.209111	0.215914	0.140866	0.139922	1	0.0488535	-0.147573	0.402467	1	-0.0258796	0.0692977	0.717439	1	-0.0768213	0.223928	0.152848	1	114	IFN10	Interferon alpha-10	P01566	IFNA10
SeqId.14129.1	0.0980826	0.165625	0.337013	0.624329	1	0.152309	0.312761	0.489871	1	0.193171	0.0856084	0.681317	1	0.150545	0.277344	0.556676	1	114	IFNA7	Interferon alpha-7	P01567	IFNA7
SeqId.14131.37	-0.209554	0.186231	-0.00197533	0.150819	1	-0.0185956	-0.102698	0.678139	1	0.00224022	-0.311499	0.167677	1	-0.0139322	-0.0408651	0.886948	1	114	EFNB2	Ephrin-B2	P52799	EFNB2
SeqId.14132.21	0.066772	0.0936249	0.160888	0.921042	1	0.10982	0.128607	0.931274	1	0.0712103	0.219074	0.548345	1	0.0364818	0.328612	0.127972	1	114	HHLA2	HERV-H LTR-associating protein 2	Q9UM44	HHLA2
SeqId.14133.93	-0.610855	-0.490702	-0.259853	0.433066	1	-0.484355	-0.45274	0.902059	1	-0.489673	-0.508829	0.947122	1	-0.276736	-0.663224	0.10548	1	114	IL-1 sRII	Interleukin-1 receptor type 2	P27930	IL1R2
SeqId.14134.49	0.349028	0.0324573	0.42941	0.409509	1	0.295087	0.313786	0.945664	1	0.278391	0.306404	0.927549	1	0.295664	0.513005	0.389818	1	114	AMGO2	Amphoterin-induced protein 2	Q86SJ2	AMIGO2
SeqId.14135.3	0.151929	0.189958	0.232244	0.958624	1	0.153772	0.350197	0.454586	1	0.196121	0.113401	0.780237	1	0.251134	0.295742	0.855156	1	114	RXFP1	Relaxin receptor 1	Q9HBX9	RXFP1
SeqId.14136.234	-0.456105	-0.267961	-0.41044	0.6858	1	-0.384265	-0.367707	0.938003	1	-0.378603	-0.468684	0.706807	1	-0.354385	-0.380026	0.897091	1	114	C1QR1	Complement component C1q receptor	Q9NPY3	CD93
SeqId.14139.16	0.0980112	0.18361	0.302302	0.766617	1	0.18531	0.18991	0.986215	1	0.166794	0.189978	0.938164	1	0.213469	0.326382	0.649355	1	114	NRG4	Neuregulin-4	Q8WWG1	NRG4
SeqId.14143.8	0.495797	0.295428	0.260326	0.441771	1	0.320049	0.60192	0.163002	1	0.376066	0.424286	0.830813	1	0.16646	0.570739	0.0397005	1	114	H2B2E	Histone H2B type 2-E	Q16778	HIST2H2BE
SeqId.14144.3	0.451638	0.267299	0.321372	0.646827	1	0.322779	0.577296	0.213248	1	0.366341	0.388701	0.922772	1	0.226484	0.537925	0.111348	1	114	H2A3	Histone H2A type 3	Q7L7L0	HIST3H2A
SeqId.14146.92	0.347376	0.139245	0.289417	0.625976	1	0.262304	0.385845	0.556794	1	0.289999	0.216173	0.755402	1	0.249898	0.338174	0.649871	1	114	H31	Histone H3.1	P68431	HIST1H3A
SeqId.14149.9	0.115295	0.205827	0.303546	0.75861	1	0.170836	0.316492	0.54434	1	0.170596	0.256491	0.752508	1	0.124044	0.42619	0.163252	1	114	IL-1F8	Interleukin-36 beta	Q9NZH7	IL36B
SeqId.14150.7	-0.186627	-0.0624952	-0.181151	0.8474	1	-0.196558	0.0478367	0.268394	1	-0.147342	-0.173158	0.917307	1	-0.0876352	-0.309156	0.301143	1	114	IL-1F6	Interleukin-36 alpha	Q9UHA7	IL36A
SeqId.14151.4	0.27508	-0.0381955	0.372015	0.198881	1	0.196255	0.329448	0.520477	1	0.209715	0.235696	0.911384	1	0.125015	0.512673	0.0461523	1	114	UCRP	Ubiquitin-like protein ISG15	P05161	ISG15
SeqId.14153.8	-0.141108	-0.178791	-0.0605356	0.914111	1	-0.106508	-0.14251	0.880092	1	-0.0918021	-0.320919	0.393586	1	-0.0851938	-0.10645	0.922312	1	114	Ephrin-A3	Ephrin-A3	P52797	EFNA3
SeqId.14156.33	0.263663	0.311712	0.335259	0.934917	1	0.335313	0.19643	0.481835	1	0.287053	0.32727	0.855526	1	0.231206	0.503163	0.153313	1	114	14-3-3 protein beta/alpha	14-3-3 protein beta/alpha	P31946	YWHAB
SeqId.14157.21	0.0629263	0.198902	0.578454	0.077665	1	0.21517	0.268824	0.807779	1	0.269043	0.0163751	0.301912	1	0.202235	0.428264	0.244822	1	114	14-3-3E	14-3-3 protein epsilon	P62258	YWHAE
SeqId.14158.17	-0.201709	-0.298747	-0.107513	0.813316	1	-0.160078	-0.322459	0.51887	1	-0.232799	-0.0725645	0.567739	1	-0.156386	-0.167245	0.964025	1	114	Annexin V	Annexin A5	P08758	ANXA5
SeqId.14175.78	-0.136295	0.526024	0.165449	0.0385218	1	0.0771022	0.211695	0.605238	1	0.171265	-0.148171	0.269753	1	0.0344381	0.204843	0.471027	1	114	SCP2D	SCP2 sterol-binding domain-containing protein 1	Q9UJQ7	SCP2D1
SeqId.14178.18	0.243484	0.186802	0.38506	0.668542	1	0.307357	0.168843	0.469548	1	0.251069	0.317807	0.756752	1	0.287431	0.449683	0.338913	1	114	CDKN3	Cyclin-dependent kinase inhibitor 3	Q16667	CDKN3
SeqId.14186.13	-0.224051	-0.175745	-0.0290981	0.65201	1	-0.094711	-0.302333	0.290264	1	-0.182419	-0.0739983	0.629683	1	-0.164876	-0.00760433	0.379249	1	114	RFFL	E3 ubiquitin-protein ligase rififylin	Q8WZ73	RFFL
SeqId.14192.31	0.11638	0.131724	0.338145	0.572782	1	0.188422	0.193181	0.98158	1	0.149115	0.295146	0.529761	1	0.169114	0.279117	0.554847	1	114	PDCL2	Phosducin-like protein 2	Q8N4E4	PDCL2
SeqId.14197.2	0.201106	-0.00716608	0.302999	0.521174	1	0.199244	0.175905	0.920003	1	0.174145	0.149	0.92471	1	0.253696	0.17923	0.727974	1	114	PRDM1	PR domain zinc finger protein 1	O75626	PRDM1
SeqId.14203.3	0.227923	0.398732	0.351257	0.663112	1	0.337042	0.226524	0.577032	1	0.308234	0.283869	0.912296	1	0.231473	0.501484	0.151985	1	114	ANXA7	Annexin A7	P20073	ANXA7
SeqId.14204.55	-0.0091765	0.161213	-0.0893007	0.512106	1	0.069915	-0.104179	0.357096	1	0.0297498	-0.0421465	0.735355	1	0.0380821	0.20228	0.325202	1	114	FOXJ2	Forkhead box protein J2	Q9P0K8	FOXJ2
SeqId.14205.6	0.261187	-0.0346184	0.498408	0.108882	1	0.311212	0.0573705	0.2384	1	0.289418	0.000699556	0.231721	1	0.0749579	0.620678	0.00611058	1	114	HEXI2	Protein HEXIM2	Q96MH2	HEXIM2
SeqId.14206.28	0.100688	0.0997604	0.463549	0.344864	1	0.193637	0.235452	0.868033	1	0.214381	0.0672165	0.602245	1	0.187607	0.288647	0.669502	1	114	APBB1	Amyloid beta A4 precursor protein-binding family B member 1	O00213	APBB1
SeqId.14208.3	0.0496575	-0.160894	0.111115	0.409574	1	-0.0017039	0.116411	0.516906	1	0.0346098	-0.11918	0.46046	1	0.069419	0.00799993	0.718765	1	114	RET7	Retinoid-binding protein 7	Q96R05	RBP7
SeqId.14216.35	0.0972971	0.0427367	0.425261	0.387634	1	0.143538	0.312022	0.509383	1	0.204108	-0.0354737	0.407364	1	0.267368	0.114389	0.520449	1	114	DDX46	Probable ATP-dependent RNA helicase DDX46	Q7L014	DDX46
SeqId.14226.120	0.148596	0.0647433	0.290757	0.757694	1	0.166764	0.224976	0.819773	1	0.208739	-0.068032	0.337216	1	0.184337	0.232991	0.836786	1	114	BHMT2	S-methylmethionine--homocysteine S-methyltransferase BHMT2	Q9H2M3	BHMT2
SeqId.14227.21	0.116499	0.106049	0.140244	0.991678	1	0.118519	0.199056	0.721556	1	0.0961156	0.230366	0.599609	1	0.108382	0.311122	0.323681	1	114	MYL6B	Myosin light chain 6B	P14649	MYL6B
SeqId.14229.5	0.16002	0.104975	0.317918	0.755215	1	0.195692	0.235636	0.87121	1	0.203405	0.0896792	0.684347	1	0.302844	0.109322	0.394807	1	114	MOCS3	Adenylyltransferase and sulfurtransferase MOCS3	O95396	MOCS3
SeqId.14245.195	0.342319	0.143855	0.309176	0.707217	1	0.30342	0.280334	0.922209	1	0.327473	0.058821	0.312846	1	0.333651	0.259305	0.730643	1	114	SNX7	Sorting nexin-7	Q9UNH6	SNX7
SeqId.14246.50	0.357487	0.192496	0.364124	0.673536	1	0.381822	0.144522	0.22523	1	0.335051	0.217615	0.593597	1	0.160837	0.645505	0.00899687	1	114	DOK2	Docking protein 2	O60496	DOK2
SeqId.14249.68	0.507628	0.521555	0.465239	0.974128	1	0.472851	0.639053	0.443015	1	0.45421	0.723605	0.266298	1	0.614601	0.565798	0.801995	1	114	TRIM1	Probable E3 ubiquitin-protein ligase MID2	Q9UJV3	MID2
SeqId.14250.115	-0.0428281	0.189784	0.179011	0.569733	1	0.0671232	0.178402	0.656434	1	0.0353047	0.257165	0.432537	1	0.0288707	0.203876	0.456134	1	114	BLMH	Bleomycin hydrolase	Q13867	BLMH
SeqId.14254.27	0.379797	0.513794	0.179621	0.582764	1	0.337321	0.526165	0.487215	1	0.345811	0.46868	0.687045	1	0.290489	0.531039	0.345519	1	114	PTN4	Tyrosine-protein phosphatase non-receptor type 4	P29074	PTPN4
SeqId.14260.112	0.0600817	0.0457385	0.291772	0.621154	1	0.109635	0.186125	0.754716	1	0.117107	0.0913467	0.925421	1	0.380508	-0.0435332	0.0656882	1	114	ARHG8	Neuroepithelial cell-transforming gene 1 protein	Q7Z628	NET1
SeqId.14268.4	0.0522854	0.236635	0.022005	0.655165	1	0.0985293	0.122554	0.914434	1	0.0830649	0.149431	0.790537	1	0.131053	0.295062	0.42713	1	114	SRXN1	Sulfiredoxin-1	Q9BYN0	SRXN1
SeqId.14271.23	0.355858	0.213659	0.441848	0.624757	1	0.351865	0.331062	0.918336	1	0.363987	0.217224	0.517001	1	0.1915	0.652016	0.0179707	1	114	RAB6B	Ras-related protein Rab-6B	Q9NRW1	RAB6B
SeqId.14273.19	0.103866	0.259542	0.0869326	0.76271	1	0.144087	0.146448	0.991863	1	0.0909209	0.382946	0.255365	1	0.269436	-0.071761	0.130045	1	114	PPCE	Prolyl endopeptidase	P48147	PREP
SeqId.14283.12	0.10543	0.0392254	0.330679	0.412402	1	0.138318	0.163686	0.897504	1	0.134901	0.178173	0.843363	1	0.0408359	0.421682	0.0334434	1	114	RAB14	Ras-related protein Rab-14	P61106	RAB14
SeqId.14284.23	0.299321	0.0685254	0.160529	0.53622	1	0.2506	0.11788	0.521925	1	0.171974	0.35218	0.441498	1	0.319489	0.231823	0.645954	1	114	E2AK4	eIF-2-alpha kinase GCN2	Q9P2K8	EIF2AK4
SeqId.14286.2	0.095534	0.0704647	0.361736	0.558323	1	0.178666	0.16989	0.972525	1	0.191824	-0.0280164	0.447492	1	0.234175	0.180268	0.821786	1	114	NF-ATc1	Nuclear factor of activated T-cells, cytoplasmic 1	O95644	NFATC1
SeqId.14287.6	0.300803	0.229607	0.399324	0.772283	1	0.317033	0.319532	0.989965	1	0.330772	0.186022	0.51624	1	0.248458	0.514146	0.157481	1	114	RAB5C	Ras-related protein Rab-5C	P51148	RAB5C
SeqId.14291.53	0.238471	0.183226	0.478886	0.414012	1	0.330023	0.177929	0.450953	1	0.268312	0.347679	0.726322	1	0.0919969	0.663926	0.00262695	1	114	AGAP2	Arf-GAP with GTPase, ANK repeat and PH domain-containing protein 2	Q99490	AGAP2
SeqId.14294.61	0.0547112	0.121915	0.116546	0.95167	1	0.0945267	0.160597	0.780997	1	0.0946964	0.0555154	0.884956	1	0.00345879	0.272928	0.226136	1	114	MBD1	Methyl-CpG-binding domain protein 1	Q9UIS9	MBD1
SeqId.14309.8	-0.121494	-0.225943	-0.0676556	0.845168	1	-0.129516	-0.0931856	0.877633	1	-0.104809	-0.287273	0.491655	1	-0.0750666	-0.288125	0.345785	1	114	HNRH1	Heterogeneous nuclear ribonucleoprotein H	P31943	HNRNPH1
SeqId.14314.6	0.223053	0.167792	0.177052	0.967667	1	0.207341	0.225937	0.936702	1	0.243939	-0.0262096	0.303727	1	0.250394	0.212064	0.861221	1	114	PPIL2	Peptidyl-prolyl cis-trans isomerase-like 2	Q13356	PPIL2
SeqId.14318.1	0.228675	0.0451599	0.197184	0.744581	1	0.140992	0.334805	0.413554	1	0.121226	0.410523	0.277433	1	0.159322	0.314576	0.482352	1	114	VPS29	Vacuolar protein sorting-associated protein 29	Q9UBQ0	VPS29
SeqId.14324.52	0.0780003	0.0110721	0.169323	0.745364	1	0.0725974	0.165316	0.591734	1	0.0481425	0.243938	0.314525	1	0.0337798	0.259811	0.138942	1	114	CSPG6	Structural maintenance of chromosomes protein 3	Q9UQE7	SMC3
SeqId.14326.4	0.221597	0.31443	0.396285	0.692666	1	0.304693	0.292813	0.951916	1	0.269515	0.382441	0.610187	1	0.212848	0.472644	0.157846	1	114	UB2E1	Ubiquitin-conjugating enzyme E2 E1	P51965	UBE2E1
SeqId.14329.4	0.170112	0.160295	0.326799	0.805236	1	0.18142	0.292109	0.655129	1	0.231902	0.0807573	0.583288	1	0.0757366	0.341852	0.228026	1	114	DIDO1	Death-inducer obliterator 1	Q9BTC0	DIDO1
SeqId.14331.262	-0.0217192	0.103552	0.24299	0.617378	1	0.0908125	0.113575	0.929265	1	0.146491	-0.255956	0.163174	1	0.139622	0.0122259	0.574801	1	114	DYLT1	Dynein light chain Tctex-type 1	P63172	DYNLT1
SeqId.14332.3	0.263662	0.417461	0.279491	0.753207	1	0.337029	0.267394	0.73608	1	0.293997	0.380122	0.710143	1	0.306583	0.4505	0.476045	1	114	RALA	Ras-related protein Ral-A	P11233	RALA
SeqId.14334.3	0.196454	0.0923831	0.334089	0.72771	1	0.160036	0.431377	0.280267	1	0.20189	0.202011	0.999664	1	0.216424	0.219772	0.98824	1	114	RECO	Recoverin	P35243	RCVRN
SeqId.14337.1	-0.203588	0.0134082	0.0103621	0.630173	1	-0.162469	0.219259	0.142058	1	-0.124578	0.0569886	0.53892	1	-0.149938	0.0281576	0.474182	1	114	TPPC3	Trafficking protein particle complex subunit 3	O43617	TRAPPC3
SeqId.14341.8	0.20309	0.0092848	0.271446	0.614817	1	0.176364	0.205011	0.904026	1	0.176551	0.12445	0.845504	1	0.238115	0.277438	0.854323	1	114	FA69C	Protein FAM69C	Q0P6D2	FAM69C
SeqId.14583.49	-0.0110854	-0.0276317	-0.00144626	0.995291	1	0.012945	-0.0200971	0.885545	1	0.0429652	-0.279978	0.212299	1	0.0837093	-0.098534	0.405525	1	114	Myostatin	Growth/differentiation factor 8	O14793	MSTN
SeqId.14587.16	0.0737317	-0.0557518	0.30327	0.412254	1	0.166188	-0.158067	0.160061	1	0.106781	0.0374026	0.788076	1	0.00977995	0.207718	0.357898	1	114	GDF-11	Growth/differentiation factor 11	O95390	GDF11
SeqId.14593.152	0.256736	0.153799	0.351577	0.798891	1	0.265366	0.287628	0.928114	1	0.231797	0.348419	0.675535	1	0.245662	0.445834	0.387492	1	114	F210A	Protein FAM210A	Q96ND0	FAM210A
SeqId.14597.5	0.134096	0.155318	0.417872	0.596154	1	0.263684	0.11033	0.575203	1	0.288411	-0.168718	0.1363	1	0.195959	0.303804	0.66596	1	114	SEM6C	Semaphorin-6C	Q9H3T2	SEMA6C
SeqId.14599.18	0.159962	0.188097	0.523707	0.356842	1	0.270616	0.293139	0.927575	1	0.274385	0.169308	0.707851	1	0.288491	0.323129	0.880479	1	114	STAB1	Stabilin-1	Q9NY15	STAB1
SeqId.14603.51	0.253731	0.299567	0.427396	0.787301	1	0.313074	0.370596	0.80779	1	0.322457	0.241458	0.761891	1	0.231201	0.510628	0.193788	1	114	KIAA0040	Uncharacterized protein KIAA0040	J3QR46	KIAA0040
SeqId.14614.41	-0.100523	0.0663655	-0.185445	0.593751	1	-0.103329	0.0838509	0.377589	1	-0.0419615	-0.238904	0.412441	1	-0.0353912	-0.0809322	0.828965	1	114	CA130	Noncompact myelin-associated protein	Q5T1S8	NCMAP
SeqId.14615.46	-0.436112	-0.09601	-0.205284	0.390776	1	-0.25059	-0.362754	0.663075	1	-0.229608	-0.566687	0.240163	1	-0.176084	-0.32107	0.540233	1	114	KRA24	Keratin-associated protein 2-4	Q9BYR9	KRTAP2-4
SeqId.14616.16	-0.06067	0.212036	0.545259	0.0736805	1	0.150626	0.136919	0.957346	1	0.217585	-0.111387	0.250306	1	0.186521	0.177529	0.96983	1	114	ZN382	Zinc finger protein 382	Q96SR6	ZNF382
SeqId.14618.26	-0.34961	-0.192367	-0.200851	0.756067	1	-0.197198	-0.445235	0.300785	1	-0.219178	-0.517173	0.268641	1	-0.160112	-0.266314	0.615377	1	114	ECOP	Vesicular, overexpressed in cancer, prosurvival protein 1	Q96AW1	VOPP1
SeqId.14619.8	0.0875305	0.16103	0.373032	0.429637	1	0.196801	0.206968	0.960288	1	0.192831	0.100977	0.695346	1	0.0817227	0.448054	0.0430362	1	114	ZN526	Zinc finger protein 526	Q8TF50	ZNF526
SeqId.14623.26	0.309575	0.446147	0.382602	0.807255	1	0.406059	0.277471	0.535489	1	0.354536	0.409936	0.811959	1	0.242952	0.643997	0.0415591	1	114	SUMO3	Small ubiquitin-related modifier 3	P55854	SUMO3
SeqId.14624.51	0.170615	0.108262	0.523428	0.373313	1	0.278781	0.196192	0.761559	1	0.236211	0.256323	0.94778	1	0.164328	0.51482	0.15245	1	114	CTCF	Transcriptional repressor CTCF	P49711	CTCF
SeqId.14628.72	0.218135	0.358673	0.312566	0.806921	1	0.27671	0.330307	0.808639	1	0.26541	0.343618	0.752076	1	0.259947	0.398683	0.47454	1	114	FBX3	F-box only protein 3	Q9UK99	FBXO3
SeqId.14631.22	0.0908258	0.240354	0.20683	0.801997	1	0.170641	0.203042	0.891625	1	0.156594	0.172599	0.952581	1	0.224774	0.147605	0.722575	1	114	DUS16	Dual specificity protein phosphatase 16	Q9BY84	DUSP16
SeqId.14633.26	0.119307	-0.000768218	0.317516	0.566786	1	0.112782	0.301495	0.45035	1	0.168881	-0.0247939	0.495627	1	0.232764	0.119715	0.62739	1	114	T185A	Transmembrane protein 185A	Q8NFB2	TMEM185A
SeqId.14634.13	0.120171	0.164677	0.210614	0.949364	1	0.147521	0.25067	0.70067	1	0.185007	0.00780451	0.557228	1	0.151728	0.361775	0.403052	1	114	LSHR	Lutropin-choriogonadotropic hormone receptor	P22888	LHCGR
SeqId.14636.25	-0.0831185	-0.0729128	0.387472	0.198329	1	0.0227585	0.14138	0.651533	1	0.0324671	0.0424959	0.972923	1	0.240844	-0.0633299	0.200851	1	114	Ribonuclease UK114	Ribonuclease UK114	P52758	HRSP12
SeqId.14645.253	0.213528	0.0618347	0.283387	0.748756	1	0.193888	0.270361	0.76129	1	0.238659	-0.0431689	0.323644	1	0.2853	0.106384	0.434734	1	114	GSTA4	Glutathione S-transferase A4	O15217	GSTA4
SeqId.14655.1	0.187964	0.152728	0.410602	0.491452	1	0.271535	0.158562	0.574171	1	0.211551	0.333003	0.590724	1	0.190594	0.454048	0.163767	1	114	DJC17	DnaJ homolog subfamily C member 17	Q9NVM6	DNAJC17
SeqId.14662.6	0.261429	0.242278	0.690693	0.185611	1	0.392298	0.337189	0.817971	1	0.407428	0.139218	0.320755	1	0.514263	0.312327	0.361172	1	114	MZF1	Myeloid zinc finger 1	P28698	MZF1
SeqId.14663.44	0.180374	0.0548727	0.194536	0.863213	1	0.139473	0.265585	0.61288	1	0.166678	0.0707328	0.733611	1	0.246847	0.230409	0.943793	1	114	RNF8	E3 ubiquitin-protein ligase RNF8	O76064	RNF8
SeqId.14670.1	0.252822	0.0249468	0.382126	0.448758	1	0.267033	0.16628	0.675969	1	0.224413	0.215582	0.974237	1	0.100539	0.583085	0.0337314	1	114	SKIL	Ski-like protein	P12757	SKIL
SeqId.14674.63	0.14172	0.149979	0.44918	0.4453	1	0.221691	0.26927	0.844047	1	0.211922	0.251502	0.884104	1	0.211236	0.359271	0.498711	1	114	PACN3	Protein kinase C and casein kinase substrate in neurons protein 3	Q9UKS6	PACSIN3
SeqId.14675.20	0.236333	0.340079	0.340615	0.812942	1	0.329571	0.193544	0.474791	1	0.290671	0.285028	0.978848	1	0.215409	0.49149	0.123301	1	114	IF4B	Eukaryotic translation initiation factor 4B	P23588	EIF4B
SeqId.14684.17	-0.49555	-0.294199	-0.41591	0.702525	1	-0.444865	-0.315198	0.582716	1	-0.369941	-0.668604	0.25542	1	-0.22314	-0.611931	0.0773569	1	114	CAN2	Calpain-2 catalytic subunit	P17655	CAPN2
SeqId.14685.17	0.105415	-0.0776195	0.0600752	0.762874	1	0.066469	0.0507234	0.94845	1	0.047982	0.0310422	0.950849	1	0.0697464	0.13746	0.757265	1	114	PKB beta	RAC-beta serine/threonine-protein kinase	P31751	AKT2
SeqId.14687.6	0.15748	-0.024908	0.340418	0.444434	1	0.167643	0.182746	0.949817	1	0.168067	0.0806034	0.747037	1	0.189351	0.139897	0.822843	1	114	M6PBP	Perilipin-3	O60664	PLIN3
SeqId.14688.6	0.0867355	0.0733162	0.232012	0.785169	1	0.143621	0.0852474	0.789456	1	0.140652	0.0132172	0.602653	1	0.0485996	0.326047	0.160209	1	114	PTN7	Tyrosine-protein phosphatase non-receptor type 7	P35236	PTPN7
SeqId.14689.3	0.340991	0.533061	0.297881	0.668628	1	0.351092	0.499695	0.545943	1	0.376406	0.410124	0.902071	1	0.420375	0.492405	0.756638	1	114	SEC13	Protein SEC13 homolog	P55735	SEC13
SeqId.14692.3	0.258931	0.134684	0.241836	0.869774	1	0.204651	0.373625	0.464501	1	0.27163	-0.0179037	0.272467	1	0.335561	0.130636	0.35415	1	114	ZN276	Zinc finger protein 276	Q8N554	ZNF276
SeqId.14705.1	-0.0284847	-0.00173208	0.00599787	0.988902	1	-0.040498	0.111234	0.53391	1	-0.0526178	0.175889	0.400675	1	0.00754002	0.245531	0.256335	1	114	VEGF-D	Vascular endothelial growth factor D	O43915	FIGF
SeqId.14708.59	0.0496794	0.290163	0.180238	0.624726	1	0.0894221	0.421075	0.172433	1	0.152272	0.117896	0.901379	1	0.258566	0.0726308	0.424488	1	114	CO8G	Complement component C8 gamma chain	P07360	C8G
SeqId.14711.27	-0.169757	0.180924	-0.12326	0.264654	1	-0.0616097	-0.0524462	0.966581	1	0.000199489	-0.368401	0.128043	1	0.100418	-0.1607	0.225616	1	114	Cystatin M	Cystatin-M	Q15828	CST6
SeqId.14713.46	-0.028093	-0.0703054	0.208274	0.596883	1	0.0452176	-0.0135054	0.816729	1	0.036641	-0.0700952	0.706883	1	-0.0138227	0.2337	0.282148	1	114	Azurocidin	Azurocidin	P20160	AZU1
SeqId.14747.9	-0.540996	-0.238107	-0.350355	0.483434	1	-0.35965	-0.513257	0.546669	1	-0.416785	-0.39462	0.938457	1	-0.416789	-0.290628	0.59421	1	114	CRLF1	Cytokine receptor-like factor 1	O75462	CRLF1
SeqId.14748.31	0.390624	0.329147	0.498162	0.770045	1	0.46959	0.217991	0.205	1	0.41355	0.336985	0.731285	1	0.301051	0.671783	0.0534504	1	114	RHG05	Rho GTPase-activating protein 5	Q13017	ARHGAP5
SeqId.15295.81	0.0818468	-0.211613	-0.468647	0.103488	1	-0.0844173	-0.186188	0.682797	1	-0.123505	-0.168285	0.874491	1	-0.120349	-0.169291	0.834764	1	114	IGF-II	Insulin-like growth factor II	P01344	IGF2
SeqId.15297.3	0.104093	0.0172174	0.292454	0.593832	1	0.148053	0.146743	0.995435	1	0.154233	-0.00502109	0.540827	1	0.188378	0.177437	0.95902	1	114	S100A3	Protein S100-A3	P33764	S100A3
SeqId.15298.199	-0.0926636	0.104934	0.174802	0.532715	1	0.038939	0.054471	0.949737	1	0.0790205	-0.227435	0.268294	1	-0.0041496	0.188294	0.383092	1	114	NETO1	Neuropilin and tolloid-like protein 1	Q8TDF5	NETO1
SeqId.15299.102	0.282989	0.341708	0.258014	0.931954	1	0.346915	0.167198	0.358706	1	0.292389	0.294391	0.992749	1	0.17467	0.552277	0.0423939	1	114	MESD2	LDLR chaperone MESD	Q14696	MESDC2
SeqId.15300.66	0.270716	0.31715	0.320382	0.958637	1	0.32555	0.25777	0.724844	1	0.300195	0.272198	0.897543	1	0.165554	0.590424	0.0156213	1	114	CC134	Coiled-coil domain-containing protein 134	Q9H6E4	CCDC134
SeqId.15301.24	0.0750992	0.152569	0.274622	0.740776	1	0.158593	0.146849	0.961768	1	0.172249	0.0130468	0.560958	1	0.0515971	0.37233	0.15872	1	114	sperm protein 10	Acrosomal protein SP-10	P26436	ACRV1
SeqId.15303.63	0.310359	0.391042	0.415788	0.842026	1	0.357	0.421713	0.729036	1	0.299092	0.636536	0.108257	1	0.290817	0.548153	0.159662	1	114	S100A5	Protein S100-A5	P33763	S100A5
SeqId.15304.1	0.147315	0.678203	0.205163	0.0680925	1	0.259798	0.528024	0.245315	1	0.318304	0.238981	0.762254	1	0.282171	0.477151	0.358681	1	114	PAP1	Regenerating islet-derived protein 3-alpha	Q06141	REG3A
SeqId.15305.7	-0.738388	-0.188812	-0.620301	0.137961	1	-0.567827	-0.503239	0.815484	1	-0.516259	-0.776338	0.398728	1	-0.618184	-0.364992	0.307316	1	114	Secretagogin	Secretagogin	O76038	SCGN
SeqId.15306.20	-0.0150131	0.130293	0.396616	0.294501	1	0.120302	0.228339	0.662035	1	0.128162	0.10641	0.93825	1	0.122157	0.272778	0.49809	1	114	IgJ	Immunoglobulin J chain	P01591	IGJ
SeqId.15308.108	-0.327292	0.0549841	0.0617276	0.196743	1	-0.0763486	-0.238934	0.519119	1	-0.0555634	-0.480847	0.131397	1	-0.00839741	-0.258943	0.299133	1	114	VWC2	Brorin	Q2TAL6	VWC2
SeqId.15310.61	0.180016	0.0921706	0.39423	0.582067	1	0.18652	0.362297	0.481679	1	0.237296	0.0716757	0.557979	1	0.22124	0.356069	0.558486	1	114	PRC1	Protein regulator of cytokinesis 1	O43663	PRC1
SeqId.15312.14	0.132599	0.240633	0.224136	0.819958	1	0.191819	0.19135	0.998021	1	0.154296	0.325143	0.417172	1	0.100589	0.368757	0.136278	1	114	AGO1	Protein argonaute-1	Q9UL18	AGO1
SeqId.15313.28	0.371544	0.286555	0.579473	0.5883	1	0.37426	0.561305	0.444563	1	0.372803	0.524932	0.582814	1	0.352466	0.599656	0.270057	1	114	MD2L1	Mitotic spindle assembly checkpoint protein MAD2A	Q13257	MAD2L1
SeqId.15314.49	0.294111	0.449889	0.277748	0.701624	1	0.383008	0.217648	0.40867	1	0.328945	0.347198	0.935348	1	0.193956	0.609049	0.0290689	1	114	CLIC4	Chloride intracellular channel protein 4	Q9Y696	CLIC4
SeqId.15315.64	-0.186385	-0.164249	0.0640208	0.598537	1	-0.129578	2.15159e-05	0.588592	1	-0.113545	-0.147497	0.9007	1	-0.171679	-0.0118126	0.47395	1	114	CUTC	Copper homeostasis protein cutC homolog	Q9NTM9	CUTC
SeqId.15316.262	0.518732	0.478307	0.498069	0.98366	1	0.554624	0.376834	0.420906	1	0.498272	0.52433	0.916078	1	0.362568	0.830231	0.024166	1	114	TXN4B	Thioredoxin-like protein 4B	Q9NX01	TXNL4B
SeqId.15318.75	-0.452722	-0.468738	-0.156129	0.48954	1	-0.42575	-0.17493	0.323057	1	-0.344853	-0.574693	0.422621	1	-0.237411	-0.494511	0.28015	1	114	Calpactin I light chain	Protein S100-A10	P60903	S100A10
SeqId.15319.226	0.133522	0.276526	0.366725	0.66683	1	0.217952	0.325721	0.67447	1	0.293763	-0.0794819	0.193317	1	0.157988	0.45342	0.220892	1	114	CCNA1	Cyclin-A1	P78396	CCNA1
SeqId.15321.8	0.204676	0.369672	0.216269	0.789106	1	0.318253	0.107408	0.386035	1	0.320908	-0.075455	0.14662	1	0.201759	0.44343	0.275149	1	114	CPLX2	Complexin-2	Q6PUV4	CPLX2
SeqId.15322.35	-0.00787693	0.0523489	0.0907145	0.904736	1	0.0884649	-0.098426	0.390612	1	0.0274895	0.0555105	0.90874	1	0.063793	0.149556	0.684156	1	114	CRADD	Death domain-containing protein CRADD	P78560	CRADD
SeqId.15323.112	0.0869449	0.101427	0.38197	0.40027	1	0.172942	0.180542	0.972051	1	0.143351	0.254496	0.647615	1	0.125329	0.32511	0.322105	1	114	AGO3	Protein argonaute-3	Q9H9G7	AGO3
SeqId.15324.58	-0.73915	-0.839887	-0.491468	0.582409	1	-0.731465	-0.599009	0.651645	1	-0.708375	-0.694717	0.966654	1	-0.441191	-1.064	0.0255097	1	114	Ferritin light chain	Ferritin light chain	P02792	FTL
SeqId.15325.14	0.240194	0.337878	0.395124	0.716612	1	0.339759	0.233698	0.574713	1	0.292655	0.359316	0.753245	1	0.206764	0.557087	0.0565254	1	114	NEUM	Neuromodulin	P17677	GAP43
SeqId.15326.64	0.205648	-0.0308348	0.345947	0.310659	1	0.144279	0.331277	0.377853	1	0.162286	0.241488	0.739753	1	0.269199	0.206693	0.745256	1	114	GBP1	Guanylate-binding protein 1	P32455	GBP1
SeqId.15329.167	0.255179	0.0481262	0.251189	0.614644	1	0.235575	0.151051	0.695087	1	0.209908	0.143697	0.786192	1	0.201384	0.336455	0.495474	1	114	MAPIP	Ragulator complex protein LAMTOR2	Q9Y2Q5	ROBLD3
SeqId.15331.47	0.283984	0.179183	0.328669	0.850037	1	0.26477	0.369825	0.64264	1	0.270755	0.246938	0.926776	1	0.251852	0.45181	0.310517	1	114	RBBP4	Histone-binding protein RBBP4	Q09028	RBBP4
SeqId.15333.11	0.0054637	0.387922	0.418684	0.209909	1	0.227397	0.216767	0.96807	1	0.256458	-0.0154407	0.360959	1	0.220211	0.236773	0.944409	1	114	SDF2	Stromal cell-derived factor 2	Q99470	SDF2
SeqId.15336.7	-0.118022	0.240629	0.16545	0.230438	1	0.0556715	0.093888	0.864506	1	0.091391	-0.159963	0.319579	1	0.25222	-0.0640198	0.135652	1	114	SELM	Selenoprotein M	Q8WWX9	SELM
SeqId.15339.32	0.279584	0.25819	0.133025	0.779547	1	0.189462	0.479771	0.13808	1	0.199333	0.422434	0.320633	1	0.360661	0.155181	0.295696	1	114	COF2	Cofilin-2	Q9Y281	CFL2
SeqId.15343.337	-0.216434	-0.0230357	-0.156714	0.736607	1	-0.210968	0.131765	0.151164	1	-0.0897635	-0.434742	0.202905	1	-0.123997	0.0128511	0.541339	1	114	Kininogen, HMW, Two Chain	Kininogen, HMW, Two Chain	P01042	KNG1
SeqId.15346.31	0.168981	-0.0505222	0.293658	0.467529	1	0.139697	0.223779	0.724674	1	0.157334	0.0586196	0.715036	1	0.224339	0.129821	0.675146	1	114	IFN-g	Interferon gamma	P01579	IFNG
SeqId.15347.12	-0.106854	-0.0229233	-0.352609	0.425418	1	-0.13354	-0.154484	0.925462	1	-0.14572	-0.136206	0.969564	1	-0.0501795	-0.313918	0.215926	1	114	Hemopexin	Hemopexin	P02790	HPX
SeqId.15358.28	0.18993	0.135411	0.302076	0.830648	1	0.183169	0.359892	0.442826	1	0.240403	0.0226835	0.40745	1	0.327443	0.0926221	0.282037	1	114	7B2	Neuroendocrine protein 7B2	P05408	SCG5
SeqId.15361.37	0.0996966	0.0995591	0.337589	0.656147	1	0.183465	0.153348	0.9078	1	0.1976	-0.0325089	0.432212	1	0.125495	0.349167	0.356707	1	114	ANKR1	Ankyrin repeat domain-containing protein 1	Q15327	ANKRD1
SeqId.15363.32	-0.131958	0.0898574	-0.0968304	0.523816	1	-0.0281627	-0.128515	0.606445	1	-0.0568755	-0.0956069	0.859558	1	0.0550346	-0.105208	0.3927	1	114	Apo A-V	Apolipoprotein A-V	Q6Q788	APOA5
SeqId.15364.101	-0.407596	-0.195071	-0.401165	0.58644	1	-0.365195	-0.241489	0.559859	1	-0.363716	-0.27761	0.718021	1	-0.0967067	-0.50576	0.0483784	1	114	Apo C-I	Apolipoprotein C-I	P02654	APOC1
SeqId.15365.41	0.0508454	0.0361753	0.352369	0.472071	1	0.117291	0.204692	0.728668	1	0.122785	0.108529	0.95998	1	0.126623	0.307151	0.427598	1	114	BAI3	Adhesion G protein-coupled receptor B3	O60242	BAI3
SeqId.15367.38	-0.00339641	-0.0690416	-0.25373	0.58186	1	-0.17806	0.306285	0.0306007	1	-0.117463	0.0862033	0.426556	1	-0.0757655	0.185311	0.218293	1	114	LPLC1	BPI fold-containing family B member 1	Q8TDL5	BPIFB1
SeqId.15368.3	0.290937	0.0983943	0.486245	0.435123	1	0.239937	0.519693	0.264359	1	0.239278	0.511307	0.337583	1	0.254366	0.449902	0.409964	1	114	BMPER	BMP-binding endothelial regulator protein	Q8N8U9	BMPER
SeqId.15370.5	0.0947958	0.00320204	0.228377	0.618764	1	0.134726	0.061436	0.703637	1	0.113434	0.0513066	0.775422	1	0.0476531	0.275484	0.219268	1	114	BOLA1	BolA-like protein 1	Q9Y3E2	BOLA1
SeqId.15372.43	0.295056	0.264156	0.413756	0.825733	1	0.340199	0.306668	0.87615	1	0.340886	0.19565	0.550159	1	0.255042	0.475687	0.250894	1	114	BRD2	Bromodomain-containing protein 2	P25440	BRD2
SeqId.15374.15	0.115454	0.114227	0.528305	0.199866	1	0.25607	0.142735	0.627191	1	0.245966	0.071612	0.505443	1	0.24138	0.302028	0.781791	1	114	CA11 protein	Gastrokine-1	Q9NS71	GKN1
SeqId.15375.49	-0.0628732	-0.00371915	0.0797129	0.877599	1	-0.00886621	0.0611847	0.790031	1	-8.90044e-05	-0.0697889	0.814613	1	0.0471015	0.0232249	0.924992	1	114	Carboxypeptidase B1	Carboxypeptidase B	P15086	CPB1
SeqId.15376.134	-0.516519	-0.187018	-0.464564	0.486621	1	-0.433217	-0.264613	0.535515	1	-0.350541	-0.721451	0.227379	1	-0.278155	-0.330602	0.83209	1	114	CATE	Cathepsin E	P14091	CTSE
SeqId.15381.45	-0.159831	0.0282511	-0.105227	0.718051	1	-0.0637142	-0.119505	0.803519	1	-0.0658389	-0.238321	0.497257	1	-0.00318752	-0.044913	0.840533	1	114	Discoidin domain receptor 2	Discoidin domain-containing receptor 2	Q16832	DDR2
SeqId.15383.200	-0.0770603	0.0653672	-0.0472977	0.841387	1	-0.0215606	0.016665	0.872224	1	-0.032223	-0.0276071	0.986309	1	-0.0852	0.224801	0.157817	1	114	Endothelin 3	Endothelin-3	P14138	EDN3
SeqId.15384.15	-0.555966	-0.551304	-0.751294	0.717351	1	-0.617274	-0.499373	0.628875	1	-0.689159	-0.189532	0.0657024	1	-0.63857	-0.462089	0.455503	1	114	KLOTHO	Klotho	Q9UEF7	KL
SeqId.15385.116	0.0198274	0.128986	-0.140246	0.647941	1	-0.0262493	0.205349	0.338433	1	0.0100316	0.0114517	0.995863	1	0.078968	0.0260841	0.819583	1	114	FABP2	Fatty acid-binding protein, intestinal	P12104	FABP2
SeqId.15386.7	0.188579	0.294129	0.112003	0.778825	1	0.185661	0.315285	0.549038	1	0.199522	0.192996	0.978785	1	0.286205	0.205388	0.697805	1	114	FABPA	Fatty acid-binding protein, adipocyte	P15090	FABP4
SeqId.15387.44	0.176362	0.0561396	-0.216083	0.323796	1	0.0368598	0.154148	0.635583	1	0.0797918	-0.100698	0.516796	1	-0.0685046	0.265278	0.153948	1	114	Neuropilin-2	Neuropilin-2	O60462	NRP2
SeqId.15388.24	0.229323	-0.100568	0.225429	0.316251	1	0.162995	0.14524	0.936818	1	0.146291	0.10694	0.877002	1	0.083872	0.248345	0.42637	1	114	FcRIIIa	Low affinity immunoglobulin gamma Fc region receptor III-A	P08637	FCGR3A
SeqId.15389.1	0.24644	0.0344341	0.214154	0.672191	1	0.16702	0.315341	0.527558	1	0.224015	-0.0208499	0.358177	1	0.252213	0.227155	0.910113	1	114	FRDA	Frataxin, mitochondrial	Q16595	FXN
SeqId.15390.3	0.129287	0.0917776	0.436649	0.410026	1	0.19208	0.295287	0.667939	1	0.228983	0.0278955	0.462784	1	0.288093	0.223728	0.767683	1	114	Galanin	Galanin	P22466	GAL
SeqId.15391.114	-0.224132	-0.199292	0.0394775	0.515378	1	-0.17531	-0.0083726	0.452781	1	-0.177431	-0.0384047	0.580656	1	-0.158582	-0.0834394	0.717123	1	114	GAS-6	Growth arrest-specific protein 6	Q14393	GAS6
SeqId.15394.79	-0.229143	0.0140384	-0.0326808	0.465159	1	-0.0899216	-0.135663	0.828777	1	-0.0907262	-0.234644	0.545933	1	-0.0876545	-0.0883376	0.99721	1	114	UNC5B	Netrin receptor UNC5B	Q8IZJ1	UNC5B
SeqId.15395.15	-0.0117974	0.12058	0.279824	0.451793	1	0.137623	0.0384578	0.64998	1	0.0863403	0.135504	0.843083	1	0.171861	0.137745	0.862911	1	114	GST M1-1	Glutathione S-transferase Mu 1	P09488	GSTM1
SeqId.15398.2	0.363214	0.150646	0.497191	0.354608	1	0.352089	0.346957	0.980172	1	0.34294	0.317605	0.912997	1	0.199556	0.633802	0.0218002	1	114	HERV1	FAD-linked sulfhydryl oxidase ALR	P55789	GFER
SeqId.15402.2	0.41635	0.229325	0.41034	0.676617	1	0.374045	0.39481	0.923995	1	0.328651	0.534614	0.399868	1	0.395163	0.555001	0.425193	1	114	ID-1	DNA-binding protein inhibitor ID-1	P41134	ID1
SeqId.15403.53	0.0642326	0.179527	0.345898	0.506954	1	0.135888	0.20909	0.750871	1	0.197753	0.00304865	0.449794	1	0.0525415	0.331836	0.194046	1	114	ID2	DNA-binding protein inhibitor ID-2	Q02363	ID2
SeqId.15404.3	0.323002	0.133177	0.233216	0.70294	1	0.221927	0.386073	0.462031	1	0.204907	0.464024	0.298988	1	0.135838	0.426347	0.143594	1	114	IFN21	Interferon alpha-21	P01568	IFNA21
SeqId.15405.23	0.0514772	0.134911	0.344981	0.546853	1	0.134033	0.239766	0.676856	1	0.186725	-0.050722	0.403195	1	0.13223	0.278418	0.530732	1	114	IFNA4	Interferon alpha-4	P05014	IFNA4
SeqId.15412.40	-0.0654238	0.00927113	0.389828	0.26191	1	0.0747821	0.113781	0.884246	1	0.0762734	0.0146441	0.838197	1	0.0333296	0.289849	0.309734	1	114	KIAP	Baculoviral IAP repeat-containing protein 7	Q96CA5	BIRC7
SeqId.15413.3	0.0503269	0.0824622	0.137358	0.938036	1	0.0973803	0.107278	0.965314	1	0.0702521	0.127336	0.825099	1	0.100923	0.22345	0.566104	1	114	LCAT	Phosphatidylcholine-sterol acyltransferase	P04180	LCAT
SeqId.15414.316	0.263554	0.315168	0.431905	0.779316	1	0.295201	0.445307	0.505898	1	0.299531	0.408357	0.667246	1	0.312119	0.427794	0.567235	1	114	LDHA	L-lactate dehydrogenase A chain	P00338	LDHA
SeqId.15416.54	0.146788	0.270725	0.33988	0.716727	1	0.242951	0.227819	0.949075	1	0.239092	0.170776	0.796833	1	0.217093	0.360237	0.523959	1	114	LYG2	Lysozyme g-like protein 2	Q86SG7	LYG2
SeqId.15417.3	0.0966838	0.612653	0.394789	0.136733	1	0.279208	0.46029	0.488889	1	0.328202	0.214073	0.697277	1	0.240879	0.579485	0.158755	1	114	Maspin	Serpin B5	P36952	SERPINB5
SeqId.15418.25	0.329365	0.433602	0.380358	0.878959	1	0.40109	0.300763	0.622015	1	0.348883	0.46961	0.594999	1	0.29549	0.556272	0.181484	1	114	MK10	Mitogen-activated protein kinase 10	P53779	MAPK10
SeqId.15419.15	0.0783204	0.16719	0.223033	0.847841	1	0.136931	0.222219	0.730083	1	0.149172	0.0821191	0.810583	1	0.158655	0.262705	0.648834	1	114	MMP20	Matrix metalloproteinase-20	O60882	MMP20
SeqId.15422.12	0.239963	0.305137	0.372206	0.851494	1	0.290876	0.322445	0.888464	1	0.283373	0.319922	0.884363	1	0.288914	0.481812	0.329379	1	114	MYP2	Myelin P2 protein	P02689	PMP2
SeqId.15426.5	0.039329	0.0620538	0.223659	0.734353	1	0.0693189	0.251657	0.414538	1	0.097845	0.0546641	0.865886	1	0.0870058	0.182501	0.650449	1	114	NEUR1	Sialidase-1	Q99519	NEU1
SeqId.15427.35	-0.215055	0.0105818	-0.171566	0.595774	1	-0.179082	2.60444e-05	0.41833	1	-0.162072	-0.0561031	0.667909	1	-0.0641208	-0.016343	0.827444	1	114	LOXL3	Lysyl oxidase homolog 3	P58215	LOXL3
SeqId.15430.165	0.114748	0.133699	0.358611	0.618303	1	0.178485	0.280877	0.670191	1	0.222858	-0.0279924	0.360069	1	0.255637	0.223083	0.883667	1	114	OPT	Opticin	Q9UBM4	OPTC
SeqId.15431.31	-0.475168	-0.401562	0.241644	0.0376777	1	-0.328866	-0.0361526	0.285732	1	-0.363745	0.113198	0.122905	1	-0.0649744	-0.43272	0.141136	1	114	OTCase	Ornithine carbamoyltransferase, mitochondrial	P00480	OTC
SeqId.15432.1	0.274289	0.433253	0.148904	0.623328	1	0.29346	0.338337	0.855468	1	0.270446	0.363401	0.7379	1	0.216999	0.505595	0.188751	1	114	Otoraplin	Otoraplin	Q9NRC9	OTOR
SeqId.15433.4	0.1955	0.292329	0.27973	0.84147	1	0.27813	0.172001	0.559915	1	0.218257	0.355409	0.502226	1	0.110073	0.523934	0.0191619	1	114	p60-Src	Proto-oncogene tyrosine-protein kinase Src	P12931	SRC
SeqId.15434.5	0.0116501	-0.00621933	0.382744	0.281663	1	0.11775	0.114391	0.988737	1	0.0890769	0.135707	0.862718	1	0.0712766	0.239887	0.437964	1	114	PNOC	Prepronociceptin	Q13519	PNOC
SeqId.15435.4	0.151273	0.179528	0.317997	0.754653	1	0.243865	0.0877755	0.467166	1	0.184518	0.270568	0.719599	1	0.182716	0.326679	0.476941	1	114	PNP	Purine nucleoside phosphorylase	P00491	PNP
SeqId.15436.40	-0.0462173	0.104085	0.348818	0.341494	1	0.0387432	0.335697	0.242412	1	0.0291951	0.381591	0.218855	1	0.0236388	0.367432	0.138832	1	114	RAMP1	Receptor activity-modifying protein 1	O60894	RAMP1
SeqId.15437.11	-0.0469646	-0.0279142	0.22529	0.5554	1	0.0336092	0.0706465	0.880467	1	0.0429029	-0.0631509	0.702696	1	0.0662718	0.0757862	0.966865	1	114	RAMP3	Receptor activity-modifying protein 3	O60896	RAMP3
SeqId.15439.21	0.169908	0.0713855	0.440822	0.450486	1	0.236835	0.187532	0.84734	1	0.192882	0.287349	0.742711	1	0.129559	0.488385	0.120834	1	114	RND3	Rho-related GTP-binding protein RhoE	P61587	RND3
SeqId.15440.57	0.100395	0.186989	0.319685	0.702088	1	0.215814	0.140348	0.757705	1	0.196167	0.086706	0.693242	1	0.235481	0.241288	0.979244	1	114	NEC2	Neuroendocrine convertase 2	P16519	PCSK2
SeqId.15441.6	-0.0294922	0.188433	-0.0143668	0.566453	1	0.0319575	0.105906	0.720858	1	0.0606931	-0.0989136	0.495313	1	0.0294886	0.125164	0.617723	1	114	SAP3	Ganglioside GM2 activator	P17900	GM2A
SeqId.15444.45	0.0188386	0.216339	0.404823	0.192697	1	0.179877	0.202152	0.912722	1	0.198275	0.0130205	0.42307	1	0.142936	0.282965	0.410432	1	114	SCCA2	Serpin B4	P48594	SERPINB4
SeqId.15446.25	0.274918	0.228962	0.172459	0.921606	1	0.228853	0.344224	0.630303	1	0.240306	0.22465	0.953958	1	0.152459	0.468535	0.148509	1	114	SMDF	Neuregulin-1, sensory and motor neuron-derived factor isoform	Q02297	NRG1
SeqId.15447.45	0.143023	0.0444192	0.630186	0.041003	1	0.257417	0.221803	0.867798	1	0.214731	0.3316	0.627176	1	0.307426	0.238864	0.728816	1	114	Sorbitol dehydrogenase	Sorbitol dehydrogenase	Q00796	SORD
SeqId.15448.47	0.359107	0.320543	0.298902	0.964297	1	0.333869	0.354567	0.926572	1	0.304009	0.476764	0.489129	1	0.370109	0.471387	0.617413	1	114	SQSTM	Sequestosome-1	Q13501	SQSTM1
SeqId.15449.33	0.196155	0.0750973	-0.0571689	0.610851	1	0.122725	0.0629357	0.808303	1	0.0698957	0.253594	0.503096	1	0.084961	-0.0217371	0.643192	1	114	TIM-4	T-cell immunoglobulin and mucin domain-containing protein 4	Q96H15	TIMD4
SeqId.15452.5	-0.32366	-0.20789	-0.0835421	0.754857	1	-0.289927	0.0174548	0.316016	1	-0.186904	-0.457642	0.431331	1	-0.0992456	-0.211488	0.692725	1	114	5'-Nucleotidase	5'-Nucleotidase	P21589	NT5E
SeqId.15453.3	-0.131627	0.055849	-0.179023	0.675133	1	-0.168433	0.244526	0.084595	1	-0.0805397	-0.150058	0.799894	1	-0.0810686	-0.05201	0.901714	1	114	a1-Microglobulin	Alpha-1-microglobulin	P02760	AMBP
SeqId.15455.40	0.0989745	0.0188848	0.110658	0.914668	1	0.0943405	0.111856	0.932267	1	0.0174657	0.378359	0.121345	1	0.0486843	0.226438	0.357647	1	114	ADA15	Disintegrin and metalloproteinase domain-containing protein 15	Q13444	ADAM15
SeqId.15457.14	0.0733958	0.0765593	0.145275	0.95702	1	0.123149	0.0757872	0.842247	1	0.0747254	0.172614	0.716837	1	0.149749	0.173448	0.913489	1	114	Aminopeptidase N	Aminopeptidase N	P15144	ANPEP
SeqId.15460.9	-0.0160561	-0.0577418	0.267002	0.49171	1	0.0651748	0.0562582	0.971781	1	0.0637401	-0.06342	0.656422	1	0.0927499	0.105122	0.95799	1	114	CD26	Dipeptidyl peptidase 4	P27487	DPP4
SeqId.15462.28	0.181552	0.113684	0.222672	0.924903	1	0.195275	0.189797	0.981278	1	0.211487	-0.00826759	0.406761	1	0.25189	0.206127	0.833753	1	114	CD8A	T-cell surface glycoprotein CD8 alpha chain	P01732	CD8A
SeqId.15465.79	0.26305	0.291059	0.165189	0.826136	1	0.270737	0.209451	0.735711	1	0.204625	0.446976	0.232136	1	0.188307	0.431273	0.158508	1	114	CNPY4	Protein canopy homolog 4	Q8N129	CNPY4
SeqId.15466.30	0.0901418	0.0107515	0.181335	0.832683	1	0.119869	0.0750074	0.848528	1	0.0966036	0.0640642	0.902506	1	-0.00896245	0.400009	0.0544762	1	114	CO9A1	Collagen alpha-1(IX) chain	P20849	COL9A1
SeqId.15467.10	-0.691415	-0.101934	-0.57041	0.0655512	1	-0.473575	-0.544129	0.780546	1	-0.447233	-0.768175	0.256464	1	-0.302886	-0.585973	0.230895	1	114	CTHR1	Collagen triple helix repeat-containing protein 1	Q96CG8	CTHRC1
SeqId.15468.14	-0.0143229	0.2668	-0.131577	0.358603	1	-0.0139136	0.27368	0.235951	1	-0.0270429	0.317682	0.210874	1	0.0492286	0.144559	0.673067	1	114	FHR1	Complement factor H-related protein 1	Q03591	CFHR1
SeqId.15470.11	-0.324616	-0.156269	-0.0189419	0.504459	1	-0.223016	-0.0810148	0.576499	1	-0.21694	-0.147197	0.807202	1	-0.0434011	-0.176035	0.572537	1	114	Hexosaminidase B	Beta-hexosaminidase subunit beta	P07686	HEXB
SeqId.15471.29	-0.177431	-0.279375	-0.37798	0.684053	1	-0.268632	-0.187746	0.717602	1	-0.301721	-0.0258353	0.266525	1	-0.200501	-0.205436	0.980164	1	114	LIPR2	Pancreatic lipase-related protein 2	P54317	PNLIPRP2
SeqId.15472.16	-0.244224	0.0550678	-0.285062	0.374574	1	-0.191296	-0.0437035	0.527312	1	-0.1536	-0.267957	0.664503	1	-0.108783	-0.237235	0.552421	1	114	LRP11	Low-density lipoprotein receptor-related protein 11	Q86VZ4	LRP11
SeqId.15474.7	0.252585	0.330271	0.353566	0.872052	1	0.339947	0.213347	0.53122	1	0.279795	0.385125	0.642747	1	0.270645	0.450014	0.356292	1	114	PIN1	Peptidyl-prolyl cis-trans isomerase NIMA-interacting 1	Q13526	PIN1
SeqId.15475.4	0.0682275	0.036344	0.0261103	0.986099	1	0.0225027	0.215023	0.46052	1	-0.00315355	0.298904	0.304101	1	0.0692382	0.158613	0.709577	1	114	PLTP	Phospholipid transfer protein	P55058	PLTP
SeqId.15476.6	-0.0912	0.0122235	0.290956	0.259665	1	0.0198829	0.12615	0.630211	1	0.0209849	0.0712469	0.839943	1	0.137202	0.0902656	0.820062	1	114	REG3G	Regenerating islet-derived protein 3-gamma	Q6UW15	REG3G
SeqId.15480.2	0.229591	-0.0332619	-0.0174851	0.459644	1	0.119506	0.112623	0.977033	1	0.143795	-0.116206	0.335783	1	-0.0292718	0.245485	0.20308	1	114	VNN2	Vascular non-inflammatory molecule 2	O95498	VNN2
SeqId.15481.45	-0.03674	0.0927999	0.0262285	0.881716	1	0.037053	-0.0851761	0.633802	1	0.0854198	-0.328056	0.146028	1	0.126943	-0.0731051	0.394458	1	114	LL-37	Antibacterial protein LL-37	P49913	CAMP
SeqId.15482.12	0.0568201	-0.208734	0.197404	0.343192	1	-0.0351626	0.261362	0.216465	1	-0.0414064	0.308605	0.194564	1	0.030008	0.181539	0.490211	1	114	A2ML1	Alpha-2-macroglobulin-like protein 1	A8K2U0	A2ML1
SeqId.15483.377	-0.239266	-0.291371	-0.0251076	0.586728	1	-0.201089	-0.131765	0.764629	1	-0.167624	-0.360506	0.459653	1	-0.0272715	-0.293277	0.226687	1	114	Agrin	Agrin	O00468	AGRN
SeqId.15486.126	0.0176729	0.109451	-0.282017	0.35387	1	-0.0978313	0.267575	0.124838	1	-0.0370445	0.000271377	0.890465	1	-0.0514353	-0.0163379	0.881856	1	114	ABP1	Amiloride-sensitive amine oxidase [copper-containing]	P19801	AOC1
SeqId.15487.164	-0.0163469	-0.00792741	0.361806	0.319134	1	0.05642	0.235719	0.470286	1	0.0841359	0.0488244	0.900322	1	0.179658	0.00856169	0.455417	1	114	carboxylesterase, liver	Liver carboxylesterase 1	P23141	CES1
SeqId.15491.20	-0.775807	-0.497945	-0.926464	0.206835	1	-0.748138	-0.660773	0.677933	1	-0.716165	-0.839337	0.600775	1	-0.649865	-0.717805	0.739517	1	114	CD248	Endosialin	Q9HCU0	CD248
SeqId.15492.1	0.0763137	0.298003	0.390301	0.43032	1	0.201821	0.324937	0.617038	1	0.203119	0.257187	0.845908	1	0.11778	0.47791	0.1014	1	114	CRIM1	Cysteine-rich motor neuron 1 protein	Q9NZV1	CRIM1
SeqId.15494.11	0.190054	0.141838	-0.486849	0.072381	1	-0.0456206	0.297674	0.237273	1	-0.0179576	0.155711	0.598353	1	-0.0494705	0.0960895	0.585829	1	114	FGFP1	Fibroblast growth factor-binding protein 1	Q14512	FGFBP1
SeqId.15495.9	0.0260627	0.219859	0.252441	0.588535	1	0.141015	0.170071	0.903673	1	0.0845791	0.365425	0.296535	1	-0.0278576	0.353002	0.0872125	1	114	FOLR3	Folate receptor gamma	P41439	FOLR3
SeqId.15497.9	0.00114837	-0.00197797	0.28479	0.533466	1	0.105255	0.0456984	0.814291	1	0.117253	-0.158094	0.337714	1	0.14356	0.0901986	0.82117	1	114	HS3S1	Heparan sulfate glucosamine 3-O-sulfotransferase 1	O14792	HS3ST1
SeqId.15499.11	-0.570204	-0.590259	-0.372705	0.641884	1	-0.533413	-0.452611	0.713344	1	-0.526466	-0.532543	0.980382	1	-0.338914	-0.680032	0.107657	1	114	Attractin	Attractin	O75882	ATRN
SeqId.15503.15	-0.13123	0.180588	0.207482	0.303998	1	-0.0465525	0.364491	0.0952606	1	0.0721387	-0.139718	0.446579	1	0.0482214	0.0849581	0.87689	1	114	Lefty-A	Left-right determination factor 2	O00292	LEFTY2
SeqId.15503.20	-0.5787	-0.354109	-0.0235542	0.100341	1	-0.416017	-0.287304	0.606712	1	-0.360995	-0.487477	0.649259	1	-0.306132	-0.463967	0.486349	1	114	Lefty-A	Left-right determination factor 2	O00292	LEFTY2
SeqId.15504.39	0.0694296	0.0892945	0.203118	0.898776	1	0.113741	0.159477	0.869688	1	0.123653	0.02982	0.764535	1	0.0522721	0.324221	0.283117	1	114	Livin B	Baculoviral IAP repeat-containing protein 7 Isoform beta	Q96CA5	BIRC7
SeqId.15506.34	0.0221863	0.345435	0.368427	0.257515	1	0.245716	0.0952757	0.528005	1	0.215756	0.0885001	0.635817	1	0.17516	0.316576	0.518754	1	114	LRP12	Low-density lipoprotein receptor-related protein 12	Q9Y561	LRP12
SeqId.15509.2	0.270932	0.486587	0.0272075	0.384505	1	0.285188	0.242594	0.88006	1	0.288253	0.181709	0.734452	1	0.222427	0.482699	0.288807	1	114	NAG	Alpha-N-acetylglucosaminidase	P54802	NAGLU
SeqId.15511.37	-0.113351	0.0673829	0.042148	0.691	1	-0.0269632	-0.00210762	0.915262	1	0.0404096	-0.345878	0.135652	1	0.0247848	-0.169094	0.342217	1	114	NPTXR	Neuronal pentraxin receptor	O95502	NPTXR
SeqId.15513.108	-0.171282	0.0125786	0.380939	0.121611	1	0.0136054	0.0951846	0.748502	1	0.0306795	-0.0725066	0.720047	1	0.0824486	0.0573705	0.916075	1	114	Prostasin	Prostasin	Q16651	PRSS8
SeqId.15514.26	-0.687849	-0.225813	-0.435431	0.19342	1	-0.531539	-0.345908	0.467476	1	-0.496577	-0.526849	0.915965	1	-0.229449	-0.853837	0.00872052	1	114	Pseudocholinesterase	Cholinesterase	P06276	BCHE
SeqId.15515.2	0.864256	0.804102	0.811289	0.962119	1	0.846819	0.827295	0.93572	1	0.893829	0.556392	0.209444	1	0.719407	0.910592	0.405009	1	114	SAA	Serum amyloid A-1 protein	P0DJI8	SAA1
SeqId.15516.12	0.166877	0.268571	0.135057	0.896653	1	0.200434	0.202299	0.994248	1	0.271344	-0.216263	0.0907621	1	0.331497	0.0154136	0.206663	1	114	SAA-4	Serum amyloid A-4 protein	P35542	SAA4
SeqId.15521.4	0.0170381	-0.055166	-0.0206105	0.957106	1	0.00784642	-0.0345227	0.861552	1	-0.0237779	0.0462896	0.796152	1	0.065931	0.11977	0.810057	1	114	Alcadein alpha-1	Calsyntenin-1	O94985	CLSTN1
SeqId.15522.2	-0.544008	-0.458638	-0.557439	0.924308	1	-0.529944	-0.463165	0.779855	1	-0.513859	-0.573695	0.822679	1	-0.30623	-0.724469	0.0596896	1	114	GAPR1	Golgi-associated plant pathogenesis-related protein 1	Q9H4G4	GLIPR2
SeqId.15523.9	-0.0391713	-0.0227816	-0.0080795	0.98795	1	-0.034641	0.0377175	0.708215	1	-0.0565273	0.112202	0.435264	1	0.0339195	0.0516587	0.920537	1	114	HEM2	Delta-aminolevulinic acid dehydratase	P13716	ALAD
SeqId.15524.30	0.11095	0.152258	0.0628696	0.936599	1	0.116693	0.122167	0.979049	1	0.142007	-0.0398583	0.433726	1	0.00442128	0.297983	0.12584	1	114	PGAM2	Phosphoglycerate mutase 2	P15259	PGAM2
SeqId.15525.294	-0.0521299	0.150064	0.386859	0.257297	1	0.0509742	0.368237	0.211884	1	0.0686198	0.302294	0.414919	1	0.223182	0.0574003	0.49177	1	114	ADH1G	Alcohol dehydrogenase 1C	P00326	ADH1C
SeqId.15526.33	0.188864	0.273956	0.601969	0.339983	1	0.30862	0.400849	0.731401	1	0.316356	0.293518	0.939846	1	0.476498	0.251035	0.353243	1	114	GSHB	Glutathione synthetase	P48637	GSS
SeqId.15527.90	-0.0453184	-0.0482599	0.259264	0.536313	1	-0.0704824	0.414639	0.0769966	1	0.0579216	-0.113853	0.579489	1	0.135247	0.105228	0.905507	1	114	DLDH	Dihydrolipoyl dehydrogenase, mitochondrial	P09622	DLD
SeqId.15529.33	0.278824	0.53231	0.320248	0.360278	1	0.363634	0.365268	0.992694	1	0.329471	0.489147	0.422203	1	0.271013	0.532416	0.130658	1	114	Cysteine-rich protein 1	Cysteine and glycine-rich protein 1	P21291	CSRP1
SeqId.15530.33	0.0183363	0.151186	0.277792	0.524938	1	0.15701	0.0494591	0.625093	1	0.150809	-0.0417551	0.436359	1	0.108021	0.207847	0.627628	1	114	EphB4	Ephrin type-B receptor 4	P54760	EPHB4
SeqId.15533.97	0.0596077	0.133974	0.237766	0.763844	1	0.0516268	0.428048	0.0980224	1	0.121146	0.131987	0.966591	1	0.122134	0.173041	0.814545	1	114	Macrophage scavenger receptor	Macrophage scavenger receptor types I and II	P21757	MSR1
SeqId.15534.26	0.375129	0.400012	0.562966	0.651034	1	0.402253	0.517377	0.561441	1	0.452154	0.310798	0.521359	1	0.286316	0.708478	0.022827	1	114	Malate dehydrogenase 2	Malate dehydrogenase, mitochondrial	P40926	MDH2
SeqId.15535.3	-0.281167	0.352988	-0.0379451	0.0326197	1	-0.08638	0.0995827	0.441468	1	-0.0268836	-0.165564	0.607229	1	-0.0454365	0.0938427	0.533224	1	114	Marapsin	Serine protease 27	Q9BQR3	PRSS27
SeqId.15539.15	-0.183695	0.00780564	-0.184177	0.699358	1	-0.0862898	-0.232908	0.535788	1	-0.134109	-0.123079	0.966819	1	-0.183394	-0.041565	0.501425	1	114	SLIK1	SLIT and NTRK-like protein 1	Q96PX8	SLITRK1
SeqId.15540.6	0.235966	-0.0127858	0.189238	0.470864	1	0.143327	0.292441	0.449017	1	0.191959	-0.00598267	0.380975	1	0.0759848	0.398191	0.0691473	1	114	Vimentin	Vimentin	P08670	VIM
SeqId.15542.19	0.27039	0.267477	0.0715918	0.811759	1	0.199916	0.357034	0.611088	1	0.136072	0.625564	0.15566	1	0.166811	0.299579	0.648697	1	114	KCRU	Creatine kinase U-type, mitochondrial	P12532	CKMT1A
SeqId.15544.25	-0.368579	0.0312594	-0.519696	0.114583	1	-0.227578	-0.511475	0.234907	1	-0.244684	-0.548895	0.252582	1	-0.275964	-0.25329	0.921948	1	114	kallikrein 14	Kallikrein-14	Q9P0G3	KLK14
SeqId.15545.13	0.114695	0.104477	0.236301	0.858567	1	0.09734	0.307984	0.360816	1	0.13553	0.170137	0.892963	1	0.102491	0.403859	0.162203	1	114	Calcineurin B a	Calcineurin subunit B type 1	P63098	PPP3R1
SeqId.15548.35	0.33629	0.0178668	0.358148	0.404921	1	0.256675	0.337674	0.747304	1	0.233632	0.360959	0.654459	1	0.268618	0.337182	0.765095	1	114	SERA	D-3-phosphoglycerate dehydrogenase	O43175	PHGDH
SeqId.15553.22	0.0809319	0.327128	0.436623	0.357832	1	0.253011	0.239047	0.955956	1	0.230238	0.251299	0.94093	1	0.200487	0.331846	0.546461	1	114	ACES	Acetylcholinesterase	P22303	ACHE
SeqId.15556.49	-0.499724	-0.380763	-0.640203	0.684058	1	-0.50674	-0.468083	0.878272	1	-0.436276	-0.813386	0.177602	1	-0.471389	-0.558259	0.714526	1	114	Alpha-amylase 2B	Alpha-amylase 2B	P19961	AMY2B
SeqId.15558.63	-0.584795	-0.392861	-0.236718	0.312155	1	-0.3878	-0.586068	0.372258	1	-0.432148	-0.52506	0.710177	1	-0.245502	-0.549259	0.153149	1	114	AMPE	Glutamyl aminopeptidase	Q07075	ENPEP
SeqId.15559.5	-0.993866	-0.737055	-1.07537	0.366304	1	-0.983529	-0.805627	0.414629	1	-0.964047	-0.851559	0.643208	1	-0.766114	-0.995487	0.280454	1	114	ANTR2	Anthrax toxin receptor 2	P58335	ANTXR2
SeqId.15560.52	-0.281254	-0.320347	-0.0478462	0.545203	1	-0.197839	-0.264521	0.767716	1	-0.179741	-0.497263	0.215728	1	-0.106607	-0.562581	0.0342096	1	114	Apo-TC II	Transcobalamin-2	P20062	TCN2
SeqId.15562.24	-0.355786	-0.156804	0.12775	0.188773	1	-0.204664	-0.0512577	0.543178	1	-0.170345	-0.25126	0.775653	1	-0.0101157	-0.362147	0.131393	1	114	BGLR	Beta-glucuronidase	P08236	GUSB
SeqId.15565.102	-0.0816494	-0.116333	0.124652	0.694963	1	-0.015252	-0.0549839	0.879061	1	-0.0159219	-0.158792	0.626183	1	-0.214754	0.294052	0.0293259	1	114	CA125	Mucin-16	Q8WXI7	MUC16
SeqId.15566.10	0.429245	0.446949	0.570837	0.763123	1	0.532313	0.32567	0.263462	1	0.447797	0.566796	0.570267	1	0.318506	0.813441	0.00246365	1	114	Calponin-1	Calponin-1	P51911	CNN1
SeqId.15567.2	0.0959026	0.246409	0.491247	0.289392	1	0.273767	0.172577	0.670144	1	0.216988	0.307514	0.735548	1	0.278282	0.393774	0.590997	1	114	CD3-zeta	T-cell surface glycoprotein CD3 zeta chain	P20963	CD247
SeqId.15569.15	-0.175704	0.0966208	0.107953	0.398057	1	-0.0129871	-0.0517708	0.872558	1	0.00599075	-0.219531	0.403571	1	0.00295328	-0.0377427	0.855044	1	114	Collagen II	Collagen Type II	P02458	COL2A1
SeqId.15570.99	-0.490591	-0.418374	-0.371764	0.854289	1	-0.478024	-0.318313	0.448706	1	-0.440764	-0.448976	0.972095	1	-0.375069	-0.464852	0.65348	1	114	Complement receptor type 2	Complement receptor type 2	P20023	CR2
SeqId.15573.110	-0.157843	-0.111157	-0.0950661	0.963451	1	-0.0915966	-0.197954	0.655891	1	-0.10582	-0.244702	0.603805	1	-0.156633	-0.0400783	0.59845	1	114	CSPG3	Neurocan core protein	O14594	NCAN
SeqId.15574.37	0.243785	0.125429	0.377164	0.736796	1	0.227769	0.374928	0.58496	1	0.265948	0.141786	0.682519	1	0.111659	0.540321	0.0833975	1	114	Cyclin A	Cyclin-A2	P20248	CCNA2
SeqId.15576.158	-0.061406	0.132173	0.137053	0.588151	1	0.0332625	0.0797574	0.836446	1	0.0919474	-0.211944	0.224108	1	-0.018314	0.0623945	0.714479	1	114	ECP	Eosinophil cationic protein	P12724	RNASE3
SeqId.15579.26	0.0977776	0.250783	0.154624	0.834017	1	0.158493	0.230688	0.767968	1	0.115289	0.331341	0.437641	1	0.132474	0.362172	0.296958	1	114	ENPP6	Ectonucleotide pyrophosphatase/phosphodiesterase family member 6	Q6UWR7	ENPP6
SeqId.15580.2	-0.126113	0.00973122	0.299342	0.323633	1	0.0158881	0.0976435	0.759264	1	0.0130659	0.0189833	0.984365	1	0.109101	0.102921	0.980044	1	114	EPHA7	Ephrin type-A receptor 7	Q15375	EPHA7
SeqId.15581.16	-0.0740766	0.0749237	-0.0163822	0.826816	1	0.0249313	-0.0867378	0.633825	1	-0.00176139	-0.105851	0.694679	1	-0.00883647	0.146593	0.47331	1	114	FANK1	Fibronectin type 3 and ankyrin repeat domains protein 1	Q8TC84	FANK1
SeqId.15582.25	0.66911	0.460565	0.610386	0.619719	1	0.604036	0.544888	0.77851	1	0.614391	0.523565	0.698974	1	0.653789	0.675383	0.910437	1	114	FCN1	Ficolin-1	O00602	FCN1
SeqId.15583.18	-0.0231746	0.144353	0.178509	0.671126	1	0.0937115	0.0324271	0.802685	1	0.12376	-0.179089	0.266965	1	-0.00146772	0.124295	0.575344	1	114	FCRLB	Fc receptor-like B	Q6BAA4	FCRLB
SeqId.15584.9	0.422967	0.51589	0.299192	0.792887	1	0.347295	0.705741	0.179343	1	0.409919	0.455694	0.878881	1	0.332918	0.446931	0.658932	1	114	FHR2	Complement factor H-related protein 2	P36980	CFHR2
SeqId.15585.304	0.195992	0.220067	0.0706638	0.829918	1	0.205466	0.138617	0.763724	1	0.181955	0.124524	0.819496	1	0.195645	0.231971	0.855687	1	114	fibulin 5	Fibulin-5	Q9UBX5	FBLN5
SeqId.15587.20	0.104883	0.145717	0.18977	0.947763	1	0.154585	0.156679	0.993223	1	0.136615	0.136291	0.999072	1	0.00942052	0.257926	0.276652	1	114	FOLR2	Folate receptor beta	P14207	FOLR2
SeqId.15588.17	0.24491	0.103471	0.380852	0.628118	1	0.312799	0.0768544	0.32646	1	0.207394	0.3942	0.491281	1	0.228403	0.439749	0.348815	1	114	galactosidase, alpha	Alpha-galactosidase A	P06280	GLA
SeqId.15589.1	0.0180882	0.16738	-0.0462989	0.724528	1	-0.011668	0.299142	0.178606	1	0.0829167	-0.148587	0.377883	1	0.199921	-0.0153399	0.333601	1	114	Gc-Globulin, Mixed Type	Vitamin D-binding protein	P02774	GC
SeqId.15591.28	0.0966059	0.247253	0.11298	0.661969	1	0.151834	0.148685	0.984997	1	0.102352	0.325741	0.233337	1	0.190298	0.197354	0.966039	1	114	Glutathione peroxidase	Glutathione peroxidase 1	P07203	GPX1
SeqId.15594.47	0.223328	0.238695	0.210604	0.995769	1	0.247961	0.229691	0.943006	1	0.249991	0.102685	0.609663	1	0.147879	0.221757	0.755354	1	114	HTRA1	Serine protease HTRA1	Q92743	HTRA1
SeqId.15596.7	0.374629	0.0853686	0.50188	0.199872	1	0.385811	0.182554	0.322083	1	0.355587	0.194876	0.48475	1	0.104877	0.754969	0.000786199	1	114	HEXI1	Protein HEXIM1	O94992	HEXIM1
SeqId.15602.43	-0.412447	-0.31334	-0.0959458	0.4945	1	-0.259724	-0.415779	0.538064	1	-0.261554	-0.532472	0.338798	1	-0.15283	-0.355767	0.405683	1	114	IL-6 sRa	Interleukin-6 receptor subunit alpha	P08887	IL6R
SeqId.15603.20	-0.238534	-0.26397	0.119589	0.35832	1	-0.130877	-0.20089	0.788443	1	-0.166602	-0.118264	0.868299	1	-0.219916	-0.0266686	0.431427	1	114	Integrin alpha-2	Integrin alpha-2	P17301	ITGA2
SeqId.15604.18	0.229849	0.177314	0.320394	0.828882	1	0.294635	0.111851	0.353785	1	0.244429	0.205929	0.862638	1	0.0676238	0.531341	0.0101392	1	114	JNK2	Mitogen-activated protein kinase 9	P45984	MAPK9
SeqId.15606.19	0.0941772	0.0549219	0.238347	0.769288	1	0.13655	0.139605	0.989126	1	0.145534	-0.00877434	0.543274	1	0.189441	0.1563	0.869624	1	114	Keratin 19	Keratin, type I cytoskeletal 19	P08727	KRT19
SeqId.15607.56	0.247225	-0.105913	0.546569	0.0274048	1	0.226771	0.269787	0.836344	1	0.235636	0.173991	0.791952	1	0.0634219	0.578146	0.00722263	1	114	KPYR	Pyruvate kinase PKLR	P30613	PKLR
SeqId.15608.5	0.270007	0.323143	0.442454	0.743426	1	0.332885	0.344155	0.957773	1	0.327084	0.322677	0.985222	1	0.181565	0.604915	0.0279266	1	114	KS6B1	Ribosomal protein S6 kinase beta-1	P23443	RPS6KB1
SeqId.15610.72	0.239273	0.304794	0.34849	0.847577	1	0.311094	0.209784	0.591203	1	0.266055	0.366522	0.632286	1	0.208536	0.437727	0.199036	1	114	LAP	Cytosol aminopeptidase	P28838	LAP3
SeqId.15612.5	0.174807	0.0815269	0.621815	0.0954155	1	0.272658	0.287525	0.947922	1	0.249357	0.301925	0.838148	1	0.198826	0.479668	0.175119	1	114	LIN7B	Protein lin-7 homolog B	Q9HAP6	LIN7B
SeqId.15613.16	-0.330456	-0.129859	-0.238545	0.778839	1	-0.272299	-0.140245	0.63698	1	-0.240268	-0.319248	0.800857	1	-0.225574	-0.136781	0.737415	1	114	LIPP	Pancreatic triacylglycerol lipase	P16233	PNLIP
SeqId.15614.168	-0.139018	-0.331059	0.054207	0.429289	1	-0.135942	-0.165657	0.906117	1	-0.163423	-0.0502431	0.686095	1	-0.0226683	-0.00555256	0.940579	1	114	LIRA2	Leukocyte immunoglobulin-like receptor subfamily A member 2	Q8N149	LILRA2
SeqId.15615.8	-0.0420079	-0.214149	-0.271241	0.598281	1	-0.156326	-0.110144	0.846124	1	-0.114153	-0.287063	0.513068	1	-0.217331	-0.0245282	0.370641	1	114	LIRB3	Leukocyte immunoglobulin-like receptor subfamily B member 3	O75022	LILRB3
SeqId.15617.8	-0.0135756	-0.102846	0.0639878	0.825934	1	0.0267818	-0.0781526	0.639412	1	-0.0416296	0.0899005	0.605938	1	-0.118025	0.240249	0.0912545	1	114	lymphotactin beta	Cytokine SCM-1 beta	Q9UBD3	XCL2
SeqId.15619.49	-0.288961	-0.309831	-0.0510933	0.656721	1	-0.216855	-0.255421	0.887269	1	-0.165702	-0.573776	0.177447	1	-0.288303	-0.135575	0.553763	1	114	MOG	Myelin-oligodendrocyte glycoprotein	Q16653	MOG
SeqId.15620.4	-0.416442	-0.0497196	-0.332024	0.384124	1	-0.264738	-0.342342	0.767634	1	-0.252763	-0.507315	0.386423	1	-0.377112	-0.0945169	0.236738	1	114	NLGN1	Neuroligin-1	Q8N2Q7	NLGN1
SeqId.15622.13	-0.29177	-0.168882	-0.373927	0.800688	1	-0.327663	-0.119951	0.431853	1	-0.276181	-0.290361	0.961559	1	-0.055349	-0.399052	0.142954	1	114	OBCAM	Opioid-binding protein/cell adhesion molecule	Q14982	OPCML
SeqId.15623.1	0.147667	0.162111	0.270202	0.878147	1	0.185121	0.257655	0.752892	1	0.188804	0.146204	0.870904	1	0.218227	0.264258	0.833135	1	114	PD-1	Programmed cell death protein 1	Q15116	PDCD1
SeqId.15626.223	-0.36012	-0.33745	-0.573574	0.638846	1	-0.408487	-0.34697	0.795764	1	-0.413008	-0.372598	0.879341	1	-0.326398	-0.410394	0.69958	1	114	Perlecan	Basement membrane-specific heparan sulfate proteoglycan core protein	P98160	HSPG2
SeqId.15627.83	0.276193	0.287813	0.406638	0.805389	1	0.364448	0.184209	0.352866	1	0.298021	0.373146	0.730274	1	0.207723	0.575522	0.0504896	1	114	PKB	RAC-alpha serine/threonine-protein kinase	P31749	AKT1
SeqId.15631.18	0.0640325	-0.0751789	0.138079	0.759842	1	0.0594555	0.0790726	0.936709	1	0.0820016	-0.133433	0.440288	1	-0.0335435	0.328347	0.106599	1	114	PSG1	Pregnancy-specific beta-1-glycoprotein 1	P11464	PSG1
SeqId.15633.6	-0.910404	-0.593123	-0.474764	0.285226	1	-0.726007	-0.638666	0.759942	1	-0.643995	-1.07416	0.176932	1	-0.294265	-1.05495	0.004524	1	114	RBP	Retinol-binding protein 4	P02753	RBP4
SeqId.15634.139	0.0218611	0.125436	0.275236	0.663014	1	0.134737	0.121452	0.959816	1	0.131631	0.0157184	0.697175	1	0.0907727	0.271872	0.454644	1	114	SLIT1	Slit homolog 1 protein	O75093	SLIT1
SeqId.15635.4	-0.373098	-0.205549	-0.227892	0.741725	1	-0.294019	-0.234692	0.804696	1	-0.253697	-0.477263	0.404978	1	-0.141739	-0.380868	0.28858	1	114	SMOC2	SPARC-related modular calcium-binding protein 2	Q9H3U7	SMOC2
SeqId.15636.49	0.0769886	0.00952773	0.0566977	0.972724	1	0.0505873	0.143403	0.740093	1	0.105534	-0.191575	0.344755	1	0.0915701	0.245167	0.557661	1	114	SORC1	VPS10 domain-containing receptor SorCS1	Q8WY21	SORCS1
SeqId.15637.38	0.112413	0.133947	0.247267	0.865081	1	0.143705	0.243153	0.678899	1	0.174713	0.0386625	0.614972	1	0.131539	0.32636	0.388587	1	114	SORC3	VPS10 domain-containing receptor SorCS3	Q9UPU3	SORCS3
SeqId.15640.54	0.318146	0.564954	0.68199	0.248085	1	0.514957	0.432114	0.703133	1	0.50237	0.335018	0.500689	1	0.58806	0.533137	0.791624	1	114	TAGL	Transgelin	Q01995	TAGLN
SeqId.15641.20	0.169322	0.264118	0.31538	0.790479	1	0.203261	0.361206	0.459818	1	0.251397	0.130882	0.614495	1	0.164912	0.447977	0.154273	1	114	TEFF1	Tomoregulin-1	Q8IYR6	TMEFF1
SeqId.15644.1	-0.590772	-0.574963	-0.321049	0.555994	1	-0.531698	-0.424042	0.661876	1	-0.50434	-0.599208	0.731504	1	-0.153287	-0.783565	0.00843442	1	114	Biotinidase	Biotinidase	P43251	BTD
SeqId.15653.9	0.328791	0.558067	0.763355	0.133479	1	0.536318	0.461813	0.718027	1	0.512711	0.418937	0.692197	1	0.491156	0.631684	0.453342	1	114	COAA1	Collagen alpha-1(X) chain	Q03692	COL10A1
SeqId.15666.21	0.129684	0.166776	0.285922	0.842003	1	0.172553	0.253704	0.748849	1	0.238536	-0.111134	0.217214	1	0.0998886	0.316425	0.360192	1	114	BMP-2	Bone morphogenetic protein 2	P12643	BMP2
SeqId.15667.39	-0.501208	-0.234559	-0.202976	0.403998	1	-0.281357	-0.553889	0.270538	1	-0.335039	-0.459678	0.652872	1	-0.186784	-0.333125	0.531393	1	114	BMP-4	Bone morphogenetic protein 4	P12644	BMP4
SeqId.15668.19	0.158581	0.0722123	0.242121	0.859776	1	0.138918	0.314726	0.490738	1	0.221792	-0.158584	0.190308	1	0.306102	0.0416103	0.271006	1	114	BMP-8	Bone morphogenetic protein 8B	P34820	BMP8B
SeqId.15669.7	0.171658	-0.00614934	0.293585	0.38676	1	0.194314	0.0812764	0.539529	1	0.133553	0.247754	0.583477	1	0.0834264	0.330538	0.150594	1	114	BRAF1	Serine/threonine-protein kinase B-raf	P15056	BRAF
SeqId.15670.15	0.0777485	0.126679	0.404564	0.451564	1	0.171613	0.245323	0.767367	1	0.214785	-0.0397924	0.364813	1	0.139998	0.183491	0.850205	1	114	C1QL2	Complement C1q-like protein 2	Q7Z5L3	C1QL2
SeqId.15674.3	0.498671	0.516511	0.465415	0.985156	1	0.435695	0.679155	0.336778	1	0.461794	0.654931	0.493621	1	0.540395	0.70124	0.497246	1	114	CD79A	B-cell antigen receptor complex-associated protein alpha chain	P11912	CD79A
SeqId.15675.3	0.184015	0.0624503	0.191848	0.853839	1	0.141532	0.273548	0.561997	1	0.208825	-0.111292	0.214226	1	0.250247	0.0605438	0.362533	1	114	CEBPB	CCAAT/enhancer-binding protein beta	P17676	CEBPB
SeqId.15678.71	0.158115	0.232885	0.370269	0.702163	1	0.195646	0.358507	0.498517	1	0.231617	0.221891	0.971054	1	0.205074	0.45101	0.277048	1	114	DKK2	Dickkopf-related protein 2	Q9UBU2	DKK2
SeqId.15686.49	-0.0612622	0.191102	0.103494	0.506863	1	0.0254328	0.162186	0.538268	1	0.0391649	0.0835335	0.858543	1	0.203739	-0.0977483	0.162456	1	114	INHBC	Inhibin beta C chain	P55103	INHBC
SeqId.15688.30	-0.0619235	-0.0877835	0.118979	0.734792	1	-0.0205141	0.0388004	0.80841	1	-0.00656632	-0.111689	0.703557	1	0.00783072	0.0552657	0.835023	1	114	Mannose-binding lectin	Protein ERGIC-53	P49257	LMAN1
SeqId.15692.300	0.152365	0.306304	0.494423	0.493388	1	0.301597	0.274201	0.920442	1	0.334546	0.00449205	0.283725	1	0.287051	0.352899	0.798442	1	114	NODAL	Nodal homolog	Q96S42	NODAL
SeqId.15693.9	0.115615	0.130233	0.291202	0.642285	1	0.155421	0.226912	0.696632	1	0.149497	0.223158	0.720163	1	0.124131	0.299266	0.278744	1	114	PgR	Progesterone receptor	P06401	PGR
SeqId.15698.6	0.346516	0.1853	0.489972	0.474407	1	0.377612	0.281231	0.644174	1	0.34792	0.290799	0.809014	1	0.201142	0.714492	0.00611826	1	114	TXLNA	Alpha-taxilin	P40222	TXLNA
SeqId.16015.19	0.021866	0.0191627	0.24374	0.694567	1	0.0359914	0.305259	0.2975	1	0.0777459	0.0628703	0.959834	1	0.300898	-0.113846	0.0886542	1	114	ALT	Alanine aminotransferase 1	P24298	GPT
SeqId.16021.30	0.121602	-0.0319692	0.1001	0.817226	1	0.0840688	0.148676	0.78548	1	0.123512	-0.155611	0.303283	1	0.13415	0.0239248	0.611938	1	114	Cadherin-8	Cadherin-8	P55286	CDH8
SeqId.16035.8	0.0502841	0.137444	0.426704	0.413707	1	0.146028	0.305427	0.553883	1	0.152739	0.225708	0.810009	1	0.297554	0.194691	0.684453	1	114	VEGF sR3	Vascular endothelial growth factor receptor 3	P35916	FLT4
SeqId.16043.30	0.476269	0.173598	0.563922	0.242856	1	0.462086	0.33161	0.536754	1	0.438851	0.30758	0.581719	1	0.243585	0.828964	0.00284367	1	114	SHC1	SHC-transforming protein 1	P29353	SHC1
SeqId.16049.43	0.0785639	-0.221125	-0.295036	0.20267	1	-0.0752197	-0.0789582	0.986587	1	-0.0643875	-0.229973	0.509645	1	-0.031133	-0.161677	0.52569	1	114	OLR1	Oxidized low-density lipoprotein receptor 1	P78380	OLR1
SeqId.16055.3	0.364466	0.566687	-0.120219	0.0614333	1	0.263178	0.471225	0.415081	1	0.329789	0.164062	0.561803	1	0.261755	0.266585	0.984006	1	114	complement factor H-related 5	Complement factor H-related protein 5	Q9BXR6	CFHR5
SeqId.16057.6	-0.0863399	0.0895578	0.148585	0.660421	1	0.0111936	0.11517	0.697711	1	0.0346099	-0.0593149	0.755229	1	0.0788159	-0.0122921	0.716131	1	114	IGF-II receptor	Cation-independent mannose-6-phosphate receptor	P11717	IGF2R
SeqId.16060.99	0.285953	0.100601	0.190309	0.69689	1	0.194186	0.30771	0.601363	1	0.239125	0.0871891	0.531036	1	0.178382	0.403415	0.254015	1	114	NID2	Nidogen-2	Q14112	NID2
SeqId.16070.7	0.0948613	0.0530799	-0.0108034	0.911709	1	0.0723379	0.0832505	0.962405	1	0.0763211	-0.0297644	0.684698	1	0.240313	0.0286229	0.325414	1	114	WIF-1	Wnt inhibitory factor 1	Q9Y5W5	WIF1
SeqId.16074.12	0.386505	0.0813562	0.53749	0.259685	1	0.384827	0.27081	0.637254	1	0.389918	0.108691	0.301166	1	0.241589	0.700452	0.0414264	1	114	GRB2-related adapter protein 2	GRB2-related adapter protein 2	O75791	GRAP2
SeqId.16079.2	0.336271	0.141057	0.396324	0.498703	1	0.343661	0.207744	0.487212	1	0.294559	0.315893	0.922939	1	0.21473	0.542495	0.0807723	1	114	TEC	Tyrosine-protein kinase Tec	P42680	TEC
SeqId.16081.38	0.088177	0.0149264	0.264895	0.692135	1	0.0707607	0.339985	0.278276	1	0.118142	0.0797083	0.892158	1	0.36728	-0.042668	0.0875785	1	114	Aldose reductase-like	Aldo-keto reductase family 1 member B10	O60218	AKR1B10
SeqId.16288.17	-0.509207	-0.420629	-0.574621	0.827568	1	-0.492734	-0.481255	0.956929	1	-0.513018	-0.445389	0.776419	1	-0.413314	-0.454547	0.837207	1	114	EPHA4	Ephrin type-A receptor 4	P54764	EPHA4
SeqId.16292.288	-0.826655	-0.339644	-0.588473	0.219872	1	-0.585113	-0.729967	0.600948	1	-0.615924	-0.739307	0.692183	1	-0.631831	-0.598295	0.897438	1	114	GIP	Gastric inhibitory polypeptide	P09681	GIP
SeqId.16293.1	0.0690683	0.196706	0.220475	0.695937	1	0.181846	0.0453921	0.480426	1	0.159689	0.0484283	0.607307	1	0.0881181	0.300468	0.243135	1	114	Growth hormone-releasing factor	Somatoliberin	P01286	GHRH
SeqId.16296.43	0.0113716	-0.0258567	-0.115815	0.892636	1	-0.0277931	0.0551101	0.739853	1	0.00770103	-0.206958	0.448281	1	-0.0276611	0.0395425	0.766853	1	114	LGR5	Leucine-rich repeat-containing G-protein coupled receptor 5	O75473	LGR5
SeqId.16297.14	-0.0892145	0.027013	-0.0408765	0.874759	1	-0.024644	-0.0774911	0.811073	1	-0.0876708	0.151279	0.332277	1	-0.119789	0.13528	0.175513	1	114	ROBO4	Roundabout homolog 4	Q8WZ75	ROBO4
SeqId.16298.84	0.095929	0.154509	0.383784	0.530463	1	0.18923	0.244151	0.820562	1	0.160267	0.28412	0.651873	1	0.219277	0.36633	0.506743	1	114	sPLA(2)-IID	Group IID secretory phospholipase A2	Q9UNK4	PLA2G2D
SeqId.16299.13	-0.0780113	-0.223981	-0.0292229	0.702082	1	-0.101297	-0.0248315	0.707085	1	-0.103366	-0.115526	0.95854	1	-0.0687628	-0.0657876	0.987611	1	114	TIGIT	T-cell immunoreceptor with Ig and ITIM domains	Q495A1	TIGIT
SeqId.16300.4	-0.0540057	-0.134847	-0.0737768	0.936754	1	-0.142292	0.19702	0.116823	1	-0.0828111	-0.0701633	0.959148	1	-0.116958	-0.0258715	0.655531	1	114	TREM2	Triggering receptor expressed on myeloid cells 2	Q9NZC2	TREM2
SeqId.16302.11	-0.310426	-0.257443	-0.238693	0.950746	1	-0.283551	-0.234723	0.835578	1	-0.317268	-0.0953776	0.396623	1	-0.127279	-0.252704	0.575079	1	114	SPLC2	BPI fold-containing family A member 2	Q96DR5	BPIFA2
SeqId.16304.6	-0.253857	-0.104439	-0.0118901	0.590307	1	-0.188952	0.0423659	0.315506	1	-0.150771	-0.173165	0.932015	1	-0.108242	-0.195704	0.682077	1	114	LGR4	Leucine-rich repeat-containing G-protein coupled receptor 4	Q9BXB1	LGR4
SeqId.16305.10	0.14934	0.178563	0.122344	0.983322	1	0.245339	-0.0571905	0.232569	1	0.117535	0.307917	0.50994	1	0.0643699	0.33778	0.260265	1	114	Cadherin-11	Cadherin-11	P55287	CDH11
SeqId.16307.22	-0.302443	0.120851	-0.213174	0.150974	1	-0.111193	-0.301554	0.3807	1	-0.139259	-0.296486	0.517912	1	-0.13669	-0.0942849	0.828779	1	114	UNC5H4	Netrin receptor UNC5D	Q6UXZ4	UNC5D
SeqId.16308.14	-0.129649	-0.157927	0.0639242	0.65983	1	-0.057366	-0.103032	0.837971	1	-0.0879947	-0.100336	0.961409	1	-0.0717921	-0.0358804	0.866082	1	114	BTLA	B- and T-lymphocyte attenuator	Q7Z6A9	BTLA
SeqId.16309.30	-0.0264359	0.025209	0.223129	0.65002	1	0.0236293	0.20646	0.473904	1	0.0818561	-0.111382	0.502506	1	0.132537	-0.0438592	0.429332	1	114	Soggy-1	Dickkopf-like protein 1	Q9UK85	DKKL1
SeqId.16312.45	-0.0986894	-0.069226	0.0301507	0.854399	1	-0.0729241	0.00299735	0.730462	1	-0.0339121	-0.180337	0.550337	1	-0.0157594	-0.0724342	0.778783	1	114	Cadherin-6	Cadherin-6	P55285	CDH6
SeqId.16315.105	0.101473	0.132245	0.336758	0.693142	1	0.180978	0.21123	0.90886	1	0.179444	0.108206	0.811727	1	0.0932403	0.309367	0.36269	1	114	VEGF sR1	Vascular endothelial growth factor receptor 1	P17948	FLT1
SeqId.16317.20	0.366794	0.426012	0.410313	0.968029	1	0.289184	0.70638	0.0873221	1	0.315991	0.760825	0.101745	1	0.373299	0.688171	0.175571	1	114	Desmoglein-3	Desmoglein-3	P32926	DSG3
SeqId.16318.12	-0.241105	-0.0695576	0.0555356	0.518617	1	-0.129576	-0.0394976	0.722994	1	-0.10083	-0.226217	0.660044	1	-0.0989077	-0.111998	0.95527	1	114	ALK-1	Serine/threonine-protein kinase receptor R3	P37023	ACVRL1
SeqId.16320.139	-0.04428	0.0419379	0.0647062	0.872884	1	-0.0185968	0.120536	0.531247	1	-0.0227095	0.139478	0.513393	1	0.0328105	-0.013465	0.81985	1	114	CD320	CD320 antigen	Q9NPF0	CD320
SeqId.16322.10	0.228278	0.161498	0.143482	0.936656	1	0.194846	0.266907	0.768021	1	0.154652	0.355779	0.46893	1	0.0660103	0.372047	0.181737	1	114	PACAP	Marginal zone B- and B1-cell-specific protein	Q8WU39	PACAP
SeqId.16323.8	-0.555883	-0.102838	-0.287958	0.143464	1	-0.32944	-0.443147	0.626133	1	-0.359204	-0.412795	0.837684	1	-0.245652	-0.360357	0.584576	1	114	NRX3A	Neurexin-3	Q9Y4C0	NRXN3
SeqId.16324.38	0.0131852	-0.0168804	0.16559	0.796856	1	0.0407157	0.13471	0.701304	1	0.0945769	-0.20666	0.277427	1	0.100266	0.0366989	0.779467	1	114	TLR1	Toll-like receptor 1	Q15399	TLR1
SeqId.16536.3	0.0244438	0.0698493	0.163986	0.877256	1	0.0378878	0.260048	0.384523	1	0.112533	-0.128241	0.404629	1	0.125548	0.144608	0.935815	1	114	HMGA1	High mobility group protein HMG-I/HMG-Y	P17096	HMGA1
SeqId.16551.14	-0.0929609	-0.128215	0.0688096	0.758075	1	-0.06182	0.00752747	0.771803	1	-0.0310622	-0.215145	0.494943	1	0.0351805	-0.0785821	0.610125	1	114	STA5B	Signal transducer and activator of transcription 5B	P51692	STAT5B
SeqId.16558.2	-0.797911	-0.534925	-1.01311	0.24298	1	-0.767866	-0.772893	0.983451	1	-0.744666	-0.944479	0.460114	1	-0.720345	-0.763714	0.850973	1	114	MYOC	Myocilin	Q99972	MYOC
SeqId.16561.9	0.40788	0.396758	0.385805	0.996467	1	0.413028	0.476512	0.795794	1	0.389239	0.448281	0.83479	1	0.492991	0.505738	0.956815	1	114	Alpha-1B-glycoprotein	Alpha-1B-glycoprotein	P04217	A1BG
SeqId.16583.8	0.212411	0.317648	0.31533	0.818709	1	0.323121	0.125258	0.305263	1	0.264755	0.270982	0.977093	1	0.157745	0.441611	0.124336	1	114	AP4A	Bis(5'-nucleosyl)-tetraphosphatase [asymmetrical]	P50583	NUDT2
SeqId.16585.16	0.127594	0.127354	0.330379	0.696266	1	0.215385	0.148012	0.775814	1	0.167876	0.219783	0.847418	1	0.224111	0.229432	0.980302	1	114	B3GN4	N-acetyllactosaminide beta-1,3-N-acetylglucosaminyltransferase 4	Q9C0J1	B3GNT4
SeqId.16587.1	0.168406	-0.0667914	-0.0979942	0.474022	1	0.0171729	0.134802	0.629054	1	0.0569142	-0.0395252	0.722047	1	0.0637518	0.0196695	0.843987	1	114	Beta-casein	Beta-casein	P05814	CSN2
SeqId.16588.10	0.0230325	-0.137917	0.00930812	0.816062	1	0.0192728	-0.103391	0.632426	1	0.00914863	-0.179705	0.511071	1	0.0700662	-0.198095	0.236059	1	114	BiP	78 kDa glucose-regulated protein	P11021	HSPA5
SeqId.16591.71	0.043177	0.107299	0.238405	0.752872	1	0.110242	0.186038	0.75479	1	0.125268	0.0259506	0.71805	1	0.192045	0.0816322	0.623056	1	114	CHIA	Acidic mammalian chitinase	Q9BZP6	CHIA
SeqId.16593.3	0.179006	0.173842	-0.0103336	0.767334	1	0.0995761	0.296583	0.447744	1	0.135244	0.113798	0.941355	1	0.251468	0.141932	0.663293	1	114	FADD	FAS-associated death domain protein	Q13158	FADD
SeqId.16594.44	0.130261	0.386325	0.441806	0.386405	1	0.235525	0.42904	0.429563	1	0.269355	0.302626	0.903084	1	0.213223	0.371616	0.500633	1	114	FAIM1	Fas apoptotic inhibitory molecule 1	Q9NVQ4	FAIM
SeqId.16596.25	0.404785	0.401593	0.596096	0.627578	1	0.486141	0.374113	0.578676	1	0.442166	0.490112	0.831786	1	0.307585	0.765601	0.0173286	1	114	GLRX3	Glutaredoxin-3	O76003	GLRX3
SeqId.16597.11	-0.171201	0.169269	0.294401	0.148417	1	0.0682472	-0.000664958	0.779918	1	0.0257038	0.0730722	0.864871	1	0.152329	0.0203386	0.564618	1	114	GLRX5	Glutaredoxin-related protein 5, mitochondrial	Q86SX6	GLRX5
SeqId.16599.38	0.168321	0.332113	0.154828	0.635681	1	0.27196	0.0391088	0.208313	1	0.186156	0.318591	0.52289	1	0.153597	0.395477	0.172854	1	114	GPN1	GPN-loop GTPase 1	Q9HCN4	GPN1
SeqId.16605.2	-0.0708011	0.193032	0.333222	0.302583	1	0.15002	0.0154168	0.606626	1	0.113708	0.027355	0.769971	1	0.069426	0.301951	0.336509	1	114	C1T9A	Complement C1q and tumor necrosis factor-related protein 9A	P0C862	C1QTNF9
SeqId.16606.85	0.425285	0.471058	0.537694	0.886548	1	0.486061	0.434407	0.812947	1	0.458724	0.494771	0.882482	1	0.368682	0.701526	0.112406	1	114	Aldose reductase	Aldose reductase	P15121	AKR1B1
SeqId.16607.78	-0.794344	-0.324106	-1.07329	0.0168519	1	-0.734027	-0.698125	0.87593	1	-0.725262	-0.784134	0.818815	1	-0.533385	-0.85899	0.152539	1	114	Gelsolin	Gelsolin	P06396	GSN
SeqId.16609.106	0.0480699	0.0724693	0.343602	0.482653	1	0.189486	0.00101699	0.430018	1	0.207823	-0.259193	0.0819284	1	-0.093325	0.378422	0.036727	1	114	KIRR2	Kin of IRRE-like protein 2	Q6UWL6	KIRREL2
SeqId.16610.13	0.0826758	0.249939	0.28124	0.681309	1	0.202214	0.16076	0.865756	1	0.238399	-0.11976	0.19281	1	0.103784	0.414334	0.164355	1	114	LRP10	Low-density lipoprotein receptor-related protein 10	Q7Z4F1	LRP10
SeqId.16612.28	0.0275753	-0.0927323	0.0297551	0.87861	1	-0.032609	0.172413	0.402711	1	0.0412061	-0.220596	0.345532	1	0.133582	-0.0983988	0.324266	1	114	SDC3	Syndecan-3	O75056	SDC3
SeqId.16613.3	-0.405823	-0.316492	-0.646284	0.508311	1	-0.465421	-0.304324	0.516293	1	-0.493793	-0.186148	0.267765	1	-0.310756	-0.374368	0.781676	1	114	CAD17	Cadherin-17	Q12864	CDH17
SeqId.16614.27	0.0990418	0.286871	0.385347	0.457402	1	0.223036	0.274514	0.822461	1	0.233827	0.150776	0.747986	1	0.174225	0.345225	0.439513	1	114	RSPO1	R-spondin-1	Q2MKA7	RSPO1
SeqId.16616.137	-0.39109	-0.182459	-0.334913	0.703383	1	-0.315692	-0.24249	0.760855	1	-0.307953	-0.383967	0.781601	1	-0.207094	-0.393617	0.400253	1	114	ENOB	Beta-enolase	P13929	ENO3
SeqId.16617.14	-0.0426626	-0.000512547	-0.221832	0.68336	1	-0.127175	0.169224	0.190895	1	-0.0662149	-0.116293	0.845711	1	0.118385	-0.095563	0.311408	1	114	Caspase-14	Caspase-14	P31944	CASP14
SeqId.16618.7	0.233521	0.573202	0.555319	0.234994	1	0.392928	0.409305	0.943584	1	0.38097	0.510159	0.616227	1	0.176699	0.771608	0.00538817	1	114	CD69	Early activation antigen CD69	Q07108	CD69
SeqId.16620.26	-0.191727	-0.328571	-0.0410905	0.616303	1	-0.259942	0.0468624	0.213956	1	-0.18772	-0.211978	0.929885	1	-0.148052	-0.182625	0.880554	1	114	LY75	Lymphocyte antigen 75	O60449	LY75
SeqId.16621.77	0.185515	0.268726	0.363881	0.750966	1	0.309603	0.1269	0.415449	1	0.265577	0.183914	0.746756	1	0.238172	0.390463	0.447182	1	114	AIBP	NAD(P)H-hydrate epimerase	Q8NCW5	APOA1BP
SeqId.16746.12	0.147692	0.0810665	0.281913	0.782442	1	0.135123	0.312398	0.469502	1	0.201567	-0.0235756	0.413266	1	0.159174	0.308554	0.508685	1	114	Activin B	Inhibin beta B chain	P09529	INHBB
SeqId.16748.1	0.104069	0.0154101	0.261887	0.693015	1	0.113752	0.21345	0.681685	1	0.130241	0.063276	0.807518	1	0.160335	0.193476	0.882505	1	114	BMP-3	Bone morphogenetic protein 3	P12645	BMP3
SeqId.16749.79	0.159957	0.117298	0.336116	0.728326	1	0.200468	0.254739	0.824428	1	0.2453	-0.0649238	0.263459	1	0.2248	0.262139	0.864577	1	114	BMP-3b	Growth/differentiation factor 10	P55107	GDF10
SeqId.16751.15	0.00303045	0.143453	0.267668	0.519997	1	0.106733	0.172038	0.76953	1	0.139373	-0.0564498	0.436275	1	0.0959938	0.195217	0.628982	1	114	BNP	Natriuretic peptides B	P16860	NPPB
SeqId.16753.46	-0.0093152	0.200586	0.240325	0.587362	1	0.117328	0.161468	0.865622	1	0.139171	-0.0397815	0.54338	1	0.0938612	0.186971	0.698051	1	114	CO6A2	Collagen alpha-2(VI) chain	P12110	COL6A2
SeqId.16754.40	0.132	0.161497	0.414812	0.542087	1	0.145156	0.514143	0.131098	1	0.222182	0.145292	0.783804	1	0.313268	0.157353	0.485414	1	114	CSKP	Peripheral plasma membrane protein CASK	O14936	CASK
SeqId.16755.195	0.21086	0.266345	0.379316	0.812986	1	0.276323	0.309811	0.891918	1	0.290276	0.155472	0.627436	1	0.378667	0.318859	0.790265	1	114	GDF-3	Growth/differentiation factor 3	Q9NR23	GDF3
SeqId.16756.30	0.144816	0.156022	0.434724	0.52953	1	0.24822	0.186071	0.808199	1	0.22326	0.195446	0.922922	1	0.128116	0.389229	0.248797	1	114	GDF7	Growth/differentiation factor 7	Q7Z4P5	GDF7
SeqId.16758.96	0.199114	0.0968263	0.435575	0.34347	1	0.23482	0.271711	0.853545	1	0.228329	0.232843	0.984029	1	0.24875	0.349279	0.572877	1	114	HDGF	Hepatoma-derived growth factor	P51858	HDGF
SeqId.16760.2	0.0955133	-0.112556	0.195442	0.498513	1	0.12776	-0.11812	0.283622	1	0.0912452	-0.0668206	0.53671	1	0.264222	0.0515648	0.335075	1	114	IL-26	Interleukin-26	Q9NPH9	IL26
SeqId.16763.11	-0.0603026	0.0408198	0.0294942	0.899096	1	-0.0893489	0.317273	0.0919625	1	-0.0361131	0.107253	0.60092	1	0.0254519	-0.0859483	0.638678	1	114	LECT2	Leukocyte cell-derived chemotaxin-2	O14960	LECT2
SeqId.16765.52	0.162406	0.218307	0.314462	0.824048	1	0.189006	0.328025	0.550149	1	0.193102	0.316126	0.635429	1	0.164	0.488215	0.144921	1	114	PBP	Platelet basic protein	P02775	PPBP
SeqId.16768.3	-0.0390064	-0.0509417	0.227389	0.506772	1	0.0477739	0.033448	0.950561	1	0.0744638	-0.223536	0.256351	1	0.10686	0.133146	0.902356	1	114	PLAK	Junction plakoglobin	P14923	JUP
SeqId.16769.20	0.22248	0.323618	0.372222	0.738092	1	0.308416	0.258086	0.79587	1	0.279677	0.317197	0.863377	1	0.225054	0.44776	0.230311	1	114	RAC3	Ras-related C3 botulinum toxin substrate 3	P60763	RAC3
SeqId.16770.3	-0.168968	0.279915	-0.0505095	0.206482	1	-0.0565364	0.195915	0.304435	1	-0.0280132	0.0231058	0.855291	1	0.0218155	0.136408	0.617158	1	114	REG1B	Lithostathine-1-beta	P48304	REG1B
SeqId.16773.29	0.759724	0.325684	0.418438	0.132282	1	0.539146	0.718678	0.43223	1	0.544673	0.630652	0.741914	1	0.467595	0.803943	0.12051	1	114	SCUB3	Signal peptide, CUB and EGF-like domain-containing protein 3	Q8IX30	SCUBE3
SeqId.16781.2	0.13265	0.338842	0.323348	0.583306	1	0.290967	0.131309	0.473917	1	0.26027	0.113029	0.560236	1	0.19702	0.378797	0.372757	1	114	ENASE	Cytosolic endo-beta-N-acetylglucosaminidase	Q8NFI3	ENGASE
SeqId.16785.45	-0.0864559	-0.0277571	0.099059	0.761928	1	0.106138	-0.387344	0.0360485	1	-0.0265596	-0.0202594	0.981187	1	-0.0165994	-0.0179168	0.99515	1	114	HD-5	Defensin-5	Q01523	DEFA5
SeqId.16792.4	0.50185	0.329057	0.10622	0.259231	1	0.294348	0.602356	0.181985	1	0.334898	0.473162	0.592578	1	0.301566	0.633713	0.110007	1	114	Siglec-5	Sialic acid-binding Ig-like lectin 5	O15389	SIGLEC5
SeqId.16802.31	0.147276	0.202105	0.276507	0.881776	1	0.181728	0.323736	0.556289	1	0.21465	0.0931576	0.658205	1	0.194377	0.29857	0.643997	1	114	OCAD1	OCIA domain-containing protein 1	Q9NX40	OCIAD1
SeqId.16803.4	0.276653	0.175227	0.0944407	0.733576	1	0.20077	0.309621	0.623377	1	0.159871	0.41906	0.304789	1	0.113984	0.412032	0.149667	1	114	CALB2	Calretinin	P22676	CALB2
SeqId.16805.5	0.288195	0.155284	0.240268	0.769641	1	0.283502	0.137305	0.416771	1	0.241985	0.234581	0.970708	1	0.109736	0.500998	0.0235339	1	114	PDE5A	cGMP-specific 3',5'-cyclic phosphodiesterase	O76074	PDE5A
SeqId.16807.35	0.158008	0.105722	0.343851	0.678534	1	0.185951	0.300592	0.627961	1	0.233532	-0.0215934	0.345045	1	0.235831	0.239043	0.988214	1	114	TNNT3	Troponin T, fast skeletal muscle	P45378	TNNT3
SeqId.16809.1	0.280652	0.434835	0.406212	0.736942	1	0.346747	0.384071	0.862421	1	0.378937	0.228566	0.529891	1	0.150142	0.693481	0.0065572	1	114	NDKM	Nucleoside diphosphate kinase, mitochondrial	O00746	NME4
SeqId.16810.3	-0.0342777	0.0653719	0.207751	0.497073	1	0.0632312	0.0442791	0.922905	1	0.0358195	0.126057	0.679612	1	0.0851973	0.135227	0.782709	1	114	RhoGDI	Rab GDP dissociation inhibitor alpha	P31150	GDI1
SeqId.16814.13	0.34307	0.154642	0.46678	0.552522	1	0.336107	0.372754	0.879324	1	0.381257	0.0428129	0.216678	1	0.362768	0.30035	0.775902	1	114	SLIM 1	Four and a half LIM domains protein 1	Q13642	FHL1
SeqId.16818.200	0.0510171	0.160797	0.0705054	0.895448	1	0.0211781	0.317694	0.203326	1	0.0695982	0.160199	0.728002	1	0.0396566	0.0573144	0.934753	1	114	CDCP1	CUB domain-containing protein 1	Q9H5V8	CDCP1
SeqId.16823.75	-0.255963	0.284185	0.246716	0.0465354	1	-0.0423954	0.207427	0.322536	1	-0.0269626	0.197265	0.42533	1	0.0753587	-0.0234351	0.674025	1	114	APOL3	Apolipoprotein L3	O95236	APOL3
SeqId.16825.20	0.0960538	0.0427921	0.312625	0.492843	1	0.17365	0.0376874	0.508771	1	0.114492	0.229117	0.617652	1	0.11246	0.33869	0.240306	1	114	ATX3	Ataxin-3	P54252	ATXN3
SeqId.16828.8	-0.188263	-0.166237	-0.337729	0.752992	1	-0.271664	-0.0387893	0.276082	1	-0.304099	0.186847	0.0376159	1	-0.130311	-0.372891	0.237349	1	114	Collagen a1(VI)	Collagen alpha-1(VI) chain	P12109	COL6A1
SeqId.16831.7	0.272661	0.140743	0.323592	0.693942	1	0.300475	0.136022	0.385374	1	0.249601	0.249029	0.997862	1	0.149351	0.500275	0.0519716	1	114	DOK1	Docking protein 1	Q99704	DOK1
SeqId.16836.1	0.291895	0.0496409	0.268147	0.630865	1	0.254927	0.205522	0.844858	1	0.2453	0.104481	0.623443	1	0.175996	0.303263	0.576881	1	114	FHR3	Complement factor H-related protein 3	Q02985	CFHR3
SeqId.16837.20	0.230279	-0.0168859	-0.0642268	0.324018	1	0.123429	0.0453757	0.714007	1	0.0734109	0.179988	0.655995	1	0.0626091	0.243674	0.359382	1	114	FLIP	CASP8 and FADD-like apoptosis regulator	O15519	CFLAR
SeqId.16845.15	0.0233096	0.257098	0.224274	0.591114	1	0.142779	0.135768	0.977935	1	0.144873	0.0896082	0.844766	1	0.0451573	0.392038	0.132985	1	114	MPZL1	Myelin protein zero-like protein 1	O95297	MPZL1
SeqId.16847.39	0.211333	0.227517	0.370233	0.785662	1	0.272758	0.217495	0.806039	1	0.27864	0.13917	0.577659	1	0.157389	0.558903	0.0532963	1	114	RAB3B	Ras-related protein Rab-3B	P20337	RAB3B
SeqId.16850.5	0.106959	0.212266	0.45641	0.438363	1	0.220544	0.303068	0.747516	1	0.267446	-0.00289788	0.349983	1	0.16663	0.337782	0.456317	1	114	RGS5	Regulator of G-protein signaling 5	O15539	RGS5
SeqId.16851.50	0.500994	0.518606	0.694975	0.663766	1	0.506569	0.718093	0.316762	1	0.540322	0.613056	0.757524	1	0.40335	0.955523	0.00327895	1	114	SCO2	Protein SCO2 homolog, mitochondrial	O43819	SCO2
SeqId.16852.10	0.155621	0.202281	0.453743	0.491521	1	0.232878	0.324769	0.703607	1	0.260776	0.14583	0.671471	1	0.229605	0.367147	0.52392	1	114	NHRF3	Na(+)/H(+) exchange regulatory cofactor NHE-RF3	Q5T2W1	PDZK1
SeqId.16853.5	0.242925	0.215315	0.325732	0.89	1	0.292067	0.149445	0.481856	1	0.263341	0.219082	0.8446	1	0.147394	0.435252	0.116222	1	114	NRK1	Nicotinamide riboside kinase 1	Q9NWW6	NRK1
SeqId.16854.17	0.112179	0.0964687	0.377018	0.552723	1	0.16221	0.281569	0.632524	1	0.219383	-0.0506162	0.336954	1	0.233351	0.146507	0.704565	1	114	LSM4	U6 snRNA-associated Sm-like protein LSm4	Q9Y4Z0	LSM4
SeqId.16856.79	0.282777	0.472852	0.313367	0.616235	1	0.360227	0.297816	0.748278	1	0.312707	0.478052	0.4445	1	0.302008	0.469082	0.376448	1	114	MARE2	Microtubule-associated protein RP/EB family member 2	Q15555	MAPRE2
SeqId.16857.2	0.0793682	0.207198	0.385191	0.385306	1	0.171134	0.3027	0.53142	1	0.156197	0.340717	0.435361	1	0.153172	0.290831	0.48191	1	114	RAB2A	Ras-related protein Rab-2A	P61019	RAB2A
SeqId.16858.384	-0.140774	0.0854567	-0.0829288	0.676065	1	-0.0321258	-0.0968605	0.795805	1	-0.0209851	-0.27813	0.361548	1	0.0072314	0.0784404	0.752855	1	114	RCN3	Reticulocalbin-3	Q96D15	RCN3
SeqId.16859.100	0.116963	0.135888	0.374433	0.45921	1	0.175929	0.225278	0.810073	1	0.159097	0.306618	0.518053	1	0.149049	0.35258	0.278123	1	114	SHLB1	Endophilin-B1	Q9Y371	SH3GLB1
SeqId.16863.47	0.275989	0.395189	0.349808	0.884225	1	0.31644	0.401592	0.727438	1	0.307646	0.413728	0.697627	1	0.276897	0.570544	0.195449	1	114	NANP	N-acylneuraminate-9-phosphatase	Q8TBE9	NANP
SeqId.16865.62	0.207838	0.27811	0.421808	0.571669	1	0.298835	0.239824	0.759695	1	0.270447	0.318924	0.821688	1	0.227247	0.430692	0.256432	1	114	RBP56	TATA-binding protein-associated factor 2N	Q92804	TAF15
SeqId.16867.76	0.230898	0.333736	0.428071	0.619471	1	0.319521	0.272907	0.812598	1	0.309279	0.294029	0.944403	1	0.213682	0.477248	0.161678	1	114	PCTK1	Cyclin-dependent kinase 16	Q00536	PCTK1
SeqId.16872.248	0.21495	0.366552	0.262995	0.829753	1	0.269536	0.266467	0.99001	1	0.272912	0.241874	0.90933	1	0.117088	0.47237	0.126627	1	114	MAAI	Maleylacetoacetate isomerase	O43708	GSTZ1
SeqId.16875.13	0.118615	0.104883	0.490664	0.169454	1	0.231513	0.167001	0.751083	1	0.1848	0.303822	0.601346	1	0.213523	0.371634	0.397752	1	114	MGN2	Protein mago nashi homolog 2	Q96A72	MAGOHB
SeqId.16877.19	0.159714	0.297256	0.396585	0.619478	1	0.253343	0.328453	0.750723	1	0.270402	0.178754	0.730974	1	0.178997	0.494853	0.149677	1	114	MSRB2	Methionine-R-sulfoxide reductase B2, mitochondrial	Q9Y3D2	MSRB2
SeqId.16882.27	0.270094	0.206455	0.458653	0.543633	1	0.320641	0.282432	0.849087	1	0.305981	0.264976	0.855902	1	0.31162	0.455032	0.436514	1	114	PHP14	14 kDa phosphohistidine phosphatase	Q9NRX4	PHPT1
SeqId.16883.57	0.393909	0.405369	0.491213	0.907974	1	0.401054	0.494773	0.665865	1	0.429083	0.380819	0.841575	1	0.313165	0.682203	0.065253	1	114	RAB4A	Ras-related protein Rab-4A	P20338	RAB4A
SeqId.16885.49	0.190067	0.181614	-0.179344	0.107356	1	0.0966054	0.10909	0.944083	1	0.08422	0.162561	0.692172	1	-0.0196462	0.251551	0.100255	1	114	MARE3	Microtubule-associated protein RP/EB family member 3	Q9UPY8	MAPRE3
SeqId.16887.29	0.221465	0.154685	0.385728	0.668204	1	0.238127	0.338344	0.650327	1	0.260141	0.164214	0.701918	1	0.227811	0.459059	0.235817	1	114	PTH2	Peptidyl-tRNA hydrolase 2, mitochondrial	Q9Y3E5	PTRH2
SeqId.16890.37	-0.569746	-0.0643953	-0.201038	0.0297581	1	-0.324373	-0.349523	0.900938	1	-0.341684	-0.353555	0.958376	1	-0.276252	-0.348363	0.704074	1	114	ATL1	ADAMTS-like protein 1	Q8N6G6	ADAMTSL1
SeqId.16892.23	-0.17459	-0.193926	-0.163883	0.992682	1	-0.211569	-0.0156733	0.358575	1	-0.247236	0.155498	0.0910164	1	-0.14856	-0.131271	0.931429	1	114	ENPP2	Ectonucleotide pyrophosphatase/phosphodiesterase family member 2	Q13822	ENPP2
SeqId.16899.59	-0.0356639	0.149858	0.298175	0.354143	1	0.147253	-0.00140101	0.508806	1	0.0940807	0.102982	0.972063	1	0.122039	0.238173	0.569096	1	114	OSBL9	Oxysterol-binding protein-related protein 9	Q96SU4	OSBPL9
SeqId.16900.29	-0.638706	-0.527765	-0.42848	0.654208	1	-0.565826	-0.516001	0.823085	1	-0.511456	-0.776868	0.283246	1	-0.549964	-0.472167	0.703828	1	114	MDGA1	MAM domain-containing glycosylphosphatidylinositol anchor protein 1	Q8NFP4	MDGA1
SeqId.16902.17	0.0377172	-0.124428	0.0936071	0.716171	1	0.062395	-0.0749466	0.56008	1	-0.00399655	0.0627777	0.803795	1	-0.105196	0.200185	0.152848	1	114	LAMP1	Lysosome-associated membrane glycoprotein 1	P11279	LAMP1
SeqId.16907.3	-0.488874	0.0638683	-0.202676	0.073232	1	-0.231109	-0.363701	0.586341	1	-0.205126	-0.579251	0.166961	1	-0.347635	-0.0915813	0.236877	1	114	Nectin-like protein 3	Cell adhesion molecule 2	Q8N3J6	CADM2
SeqId.16908.5	0.0274887	-0.103854	-0.0794617	0.797614	1	-0.0750495	0.103984	0.400262	1	-0.0319916	-0.0432913	0.961978	1	-0.0650835	0.0638814	0.518235	1	114	OMGP	Oligodendrocyte-myelin glycoprotein	P23515	OMG
SeqId.16913.8	0.235961	0.427822	0.663656	0.278143	1	0.388845	0.419054	0.906913	1	0.43174	0.202171	0.423841	1	0.374863	0.529086	0.516905	1	114	RNT2	Ribonuclease T2	O00584	RNASET2
SeqId.16914.104	0.24991	0.384923	0.358607	0.848911	1	0.300469	0.440695	0.577016	1	0.317886	0.288469	0.917838	1	0.399598	0.252542	0.534443	1	114	sCD14	Monocyte differentiation antigen CD14, soluble	P08571	CD14
SeqId.16915.153	-0.132708	-0.274463	-0.225402	0.836077	1	-0.161057	-0.238144	0.750237	1	-0.196488	-0.179242	0.949428	1	-0.155502	-0.121879	0.883689	1	114	SEM4A	Semaphorin-4A	Q9H3S1	SEMA4A
SeqId.16916.19	-0.380815	-0.0352083	-0.479323	0.199799	1	-0.24723	-0.45594	0.355853	1	-0.315428	-0.293621	0.931826	1	-0.23202	-0.226438	0.979199	1	114	SLIK6	SLIT and NTRK-like protein 6	Q9H5Y7	SLITRK6
SeqId.16918.198	-0.161093	-0.0149304	-0.0749311	0.865666	1	-0.094293	-0.230229	0.613439	1	-0.0139566	-0.512811	0.10221	1	-0.042999	-0.0754211	0.897711	1	114	TLR3	Toll-like receptor 3	O15455	TLR3
SeqId.16919.1	0.258732	0.306036	0.243766	0.964242	1	0.307672	0.204012	0.616656	1	0.237067	0.414011	0.448775	1	0.191764	0.486564	0.129823	1	114	ACBP	Acyl-CoA-binding protein	P07108	DBI
SeqId.16922.53	-0.0472752	-0.0385488	0.204829	0.589591	1	0.0212011	0.069087	0.844312	1	0.0279917	-0.0383204	0.809064	1	-0.0885319	0.338877	0.0531672	1	114	PLXB3	Plexin-B3	Q9ULL4	PLXNB3
SeqId.16923.20	0.156783	0.216382	0.256819	0.932439	1	0.180269	0.318304	0.599429	1	0.216016	0.107856	0.714129	1	0.201297	0.364526	0.500569	1	114	Profilin II	Profilin-2	P35080	PFN2
SeqId.16926.44	-0.0850281	-0.0196965	0.0858058	0.773069	1	-0.043185	0.104134	0.510038	1	-0.0408897	0.045746	0.732143	1	-0.0908279	0.177132	0.203691	1	114	Alkaline phosphatase, liver	Alkaline phosphatase, tissue-nonspecific isozyme	P05186	ALPL
SeqId.16927.9	-0.611322	-0.264816	-0.560281	0.359361	1	-0.554073	-0.301046	0.298496	1	-0.458552	-0.72844	0.321633	1	-0.264984	-0.775884	0.0256537	1	114	Coagulation factor XIII	Coagulation factor XIII	P00488|P05160	F13A1|F13B
SeqId.16932.5	0.079279	0.145058	0.224297	0.847331	1	0.139791	0.180112	0.866119	1	0.123605	0.173716	0.852603	1	0.0994238	0.210986	0.608915	1	114	SULT 1E	Estrogen sulfotransferase	P49888	SULT1E1
SeqId.17137.160	-0.254542	-0.342482	0.104758	0.204195	1	-0.164609	-0.215328	0.823233	1	-0.1719	-0.280379	0.670692	1	-0.0439871	-0.128635	0.670003	1	114	Beta-globin	Hemoglobin subunit beta	P68871	HBB
SeqId.17138.8	-0.196168	0.00762964	0.349751	0.164227	1	0.00239673	0.0488945	0.864028	1	-0.00651731	-0.0168339	0.973224	1	0.153937	-0.0758005	0.367915	1	114	GST A1-1	Glutathione S-transferase A1	P08263	GSTA1
SeqId.17140.57	0.146253	0.0473593	0.145145	0.91697	1	0.055692	0.358855	0.219902	1	0.118876	0.121457	0.992554	1	0.120773	0.296241	0.453253	1	114	PDGFD	Platelet-derived growth factor D	Q9GZP0	PDGFD
SeqId.17145.1	0.0169411	-0.0437926	-0.0235967	0.941419	1	0.000988668	0.0250113	0.892044	1	0.0378543	-0.233287	0.176287	1	-0.0210057	0.00451529	0.877407	1	114	S100A8/S100A9	Protein S100-A8/A9 heterodimer	P05109|P06702	S100A8|S100A9
SeqId.17148.7	0.0165002	-0.127685	0.0585392	0.760154	1	-0.0627041	0.19445	0.261842	1	-0.00249066	-0.0579264	0.829196	1	0.131972	0.0324694	0.632544	1	114	BLVRB	Flavin reductase (NADPH)	P30043	BLVRB
SeqId.17150.8	0.461833	0.424642	0.782546	0.263608	1	0.495592	0.667418	0.411909	1	0.552915	0.420547	0.570987	1	0.444085	0.764776	0.0975248	1	114	HSP 10	10 kDa heat shock protein, mitochondrial	P61604	HSPE1
SeqId.17151.84	0.230572	0.277609	0.312526	0.916521	1	0.308311	0.16203	0.445901	1	0.257111	0.292155	0.870772	1	0.215826	0.450573	0.204321	1	114	IRF-3	Interferon regulatory factor 3	Q14653	IRF3
SeqId.17152.10	0.0475425	0.0198991	0.377219	0.385127	1	0.110621	0.222158	0.653305	1	0.152662	-0.0330736	0.506281	1	0.127598	0.197106	0.754046	1	114	KI2S4	Killer cell immunoglobulin-like receptor 2DS4	P43632	KIR2DS4
SeqId.17153.46	-0.00952297	0.375472	0.00631005	0.25585	1	0.0540028	0.303866	0.297829	1	0.012981	0.502492	0.0682495	1	-0.0471713	0.365279	0.0751846	1	114	KI2L3	Killer cell immunoglobulin-like receptor 2DL3	P43628	KIR2DL3
SeqId.17154.2	0.262875	0.0859668	0.290295	0.73099	1	0.221174	0.315182	0.700028	1	0.282426	-0.0658147	0.207654	1	0.397892	0.101756	0.199529	1	114	TEBP	Prostaglandin E synthase 3	Q15185	PTGES3
SeqId.17155.1	0.254861	0.143815	0.286601	0.860442	1	0.234969	0.312353	0.741391	1	0.288486	-0.0325441	0.226785	1	0.340572	0.183199	0.479549	1	114	VPS28 protein homolog	Vacuolar protein sorting-associated protein 28 homolog	Q9UK41	VPS28
SeqId.17156.72	-0.136647	0.0546952	-0.0919182	0.740521	1	-0.148766	0.23401	0.112744	1	-0.0911647	0.00651364	0.720615	1	-0.0676752	0.0172866	0.709223	1	114	DCAK1	Serine/threonine-protein kinase DCLK1	O15075	DCLK1
SeqId.17158.17	0.0408193	0.0537178	0.209136	0.60693	1	0.074704	0.161451	0.600243	1	0.0586447	0.211784	0.409722	1	0.0689831	0.207189	0.361375	1	114	UB2G1	Ubiquitin-conjugating enzyme E2 G1	P62253	UBE2G1
SeqId.17161.1	0.0834281	0.393924	0.388854	0.175437	1	0.240083	0.271147	0.874349	1	0.298249	-0.0281072	0.134182	1	0.0594613	0.553381	0.0067172	1	114	OST48	Dolichyl-diphosphooligosaccharide--protein glycosyltransferase 48 kDa subunit	P39656	DDOST
SeqId.17163.117	0.191549	0.000380188	0.278895	0.626216	1	0.193823	0.122339	0.776646	1	0.188858	0.0303018	0.57536	1	0.310914	0.177567	0.56486	1	114	Annexin III	Annexin A3	P12429	ANXA3
SeqId.17164.15	0.068318	0.142554	0.292839	0.517888	1	0.177397	0.0752328	0.581863	1	0.101574	0.339746	0.251213	1	0.116691	0.253978	0.439221	1	114	annexin IV	Annexin A4	P09525	ANXA4
SeqId.17165.1	0.26309	0.3262	0.335877	0.946955	1	0.297806	0.332613	0.886192	1	0.266374	0.447214	0.504596	1	0.251059	0.473794	0.33804	1	114	BTG	Beta-thromboglobulin	P02775	PPBP
SeqId.17166.4	0.186097	0.365554	0.236141	0.770814	1	0.216987	0.389522	0.480644	1	0.284156	0.0685369	0.430531	1	0.253091	0.314352	0.781082	1	114	FGF-8F	Fibroblast growth factor 8 isoform F	P55075	FGF8
SeqId.17170.15	-0.0954414	0.00833602	0.147067	0.620167	1	0.0335826	-0.0670477	0.66765	1	0.0374845	-0.226472	0.318332	1	-0.114991	0.158453	0.192557	1	114	CALCB	Calcitonin gene-related peptide 2	P10092	CALCB
SeqId.17172.19	-0.0235626	0.254489	0.544807	0.0282509	1	0.194967	0.203303	0.968117	1	0.223777	0.0282727	0.399985	1	0.190326	0.253018	0.747494	1	114	STAT	Statherin	P02808	STATH
SeqId.17175.5	0.291906	0.350146	0.512225	0.60644	1	0.373372	0.355771	0.933316	1	0.353956	0.395886	0.858277	1	0.317616	0.488294	0.384704	1	114	MP2K6	Dual specificity mitogen-activated protein kinase kinase 6	P52564	MAP2K6
SeqId.17176.13	0.188369	0.0848652	0.403374	0.383038	1	0.216612	0.26188	0.817992	1	0.217013	0.192889	0.913505	1	0.218641	0.339332	0.490958	1	114	PSIP1	PC4 and SFRS1-interacting protein	O75475	PSIP1
SeqId.17195.43	0.156938	0.171433	0.326539	0.720921	1	0.225128	0.191983	0.871196	1	0.166392	0.371942	0.372335	1	0.226682	0.291229	0.74189	1	114	BAG-1	BAG family molecular chaperone regulator 1	Q99933	BAG1
SeqId.17196.5	0.145068	0.219385	0.427171	0.536684	1	0.221994	0.338337	0.627166	1	0.270638	0.0587483	0.431462	1	0.0941303	0.536478	0.0355975	1	114	ClpP endopeptidase	ATP-dependent Clp protease proteolytic subunit, mitochondrial	Q16740	CLPP
SeqId.17199.43	0.108637	0.406872	0.433641	0.296421	1	0.293328	0.257423	0.878223	1	0.23992	0.402311	0.538549	1	0.301892	0.38225	0.710082	1	114	HIF1N	Hypoxia-inducible factor 1-alpha inhibitor	Q9NWT6	HIF1AN
SeqId.17200.50	0.189218	0.139059	0.469769	0.459153	1	0.211598	0.443611	0.335047	1	0.234676	0.288317	0.845192	1	0.26637	0.305132	0.86028	1	114	KI2L1	Killer cell immunoglobulin-like receptor 2DL1	P43626	KIR2DL1
SeqId.17202.37	0.0458612	0.127709	-0.0667105	0.811081	1	0.0906212	-0.0554094	0.563011	1	0.0625673	-0.0642285	0.655036	1	0.0368342	0.171255	0.568898	1	114	PDCD4	Programmed cell death protein 4	Q53EL6	PDCD4
SeqId.17204.17	-0.0190835	0.0875899	0.207964	0.681703	1	0.0736093	0.0727888	0.997379	1	0.0744974	0.019617	0.843846	1	0.0109137	0.291655	0.206285	1	114	PNMT	Phenylethanolamine N-methyltransferase	P11086	PNMT
SeqId.17205.21	0.342186	0.330541	0.457253	0.836252	1	0.388915	0.337304	0.79864	1	0.360279	0.399288	0.863196	1	0.295763	0.611689	0.105955	1	114	RAB5A	Ras-related protein Rab-5A	P20339	RAB5A
SeqId.17209.27	0.309178	0.192664	0.487882	0.593444	1	0.324138	0.358061	0.890071	1	0.33699	0.24666	0.741966	1	0.325888	0.430902	0.642764	1	114	ST2B1	Sulfotransferase family cytosolic 2B member 1	O00204	SULT2B1
SeqId.17210.2	-0.195341	-0.380919	-0.239648	0.760646	1	-0.252258	-0.17242	0.742974	1	-0.286525	-0.111895	0.528707	1	-0.367854	0.073237	0.0497006	1	114	TCL1A	T-cell leukemia/lymphoma protein 1A	P56279	TCL1A
SeqId.17224.12	-0.174623	0.000591428	0.128102	0.405348	1	-0.045105	-0.00610006	0.858889	1	-0.0356076	-0.139549	0.675602	1	0.0290159	-0.0610907	0.658282	1	114	MIME	Mimecan	P20774	OGN
SeqId.17231.1	-0.09679	-0.147676	-0.181345	0.943135	1	-0.178656	0.0974893	0.252724	1	-0.127848	-0.146513	0.945561	1	-0.0382002	-0.235414	0.362534	1	114	L-plastin	Plastin-2	P13796	LCP1
SeqId.17319.1	0.0023307	-0.024061	0.119485	0.859772	1	-0.00302966	0.151727	0.514591	1	0.0330525	-0.020489	0.840202	1	-0.0106037	0.149999	0.451553	1	114	SELH	Selenoprotein H	Q8IZQ5	SELH
SeqId.17320.19	0.229459	0.315772	0.304244	0.889925	1	0.299289	0.228697	0.720409	1	0.27473	0.252904	0.921507	1	0.137068	0.519671	0.0353116	1	114	ADPPT	L-aminoadipate-semialdehyde dehydrogenase-phosphopantetheinyl transferase	Q9NRN7	AASDHPPT
SeqId.17325.10	0.172173	0.212464	0.355489	0.668213	1	0.247086	0.208151	0.841806	1	0.218234	0.272475	0.804005	1	0.198852	0.398466	0.278145	1	114	KGUA	Guanylate kinase	Q16774	GUK1
SeqId.17326.44	0.104511	0.063297	0.327826	0.651091	1	0.134943	0.268854	0.6082	1	0.158008	0.099158	0.841803	1	0.105305	0.257378	0.533058	1	114	DUS23	Dual specificity protein phosphatase 23	Q9BVJ7	DUSP23
SeqId.17327.3	0.112434	0.223756	0.487426	0.260628	1	0.216128	0.354352	0.523045	1	0.241127	0.198681	0.861982	1	0.175295	0.363034	0.354286	1	114	CNPY3	Protein canopy homolog 3	Q9BT09	CNPY3
SeqId.17329.2	-0.0616468	-0.125725	0.0794785	0.722792	1	-0.0524103	0.0309036	0.704361	1	-0.0784164	0.116263	0.428501	1	-0.13755	0.0252042	0.425747	1	114	BDH2	3-hydroxybutyrate dehydrogenase type 2	Q9BUT1	BDH2
SeqId.17331.138	-0.186936	-0.245441	-0.460684	0.59753	1	-0.311905	-0.0716464	0.35054	1	-0.258434	-0.321251	0.828037	1	-0.178888	-0.22072	0.861558	1	114	KREM1	Kremen protein 1	Q96MU8	KREMEN1
SeqId.17332.3	0.152923	0.181911	0.36407	0.574778	1	0.230011	0.205635	0.90008	1	0.207832	0.232643	0.909479	1	0.197798	0.360685	0.362868	1	114	ARHL2	Poly(ADP-ribose) glycohydrolase ARH3	Q9NX46	ADPRHL2
SeqId.17333.20	0.278034	0.372932	0.467068	0.653956	1	0.37593	0.26645	0.582676	1	0.38531	0.180214	0.353922	1	0.141222	0.696653	0.00328054	1	114	ACADM	Medium-chain specific acyl-CoA dehydrogenase, mitochondrial	P11310	ACADM
SeqId.17335.18	-0.181286	0.0430358	0.14301	0.327466	1	0.0102578	-0.125883	0.533052	1	0.00457449	-0.262409	0.281783	1	-0.131797	0.171989	0.0803815	1	114	VAMP2	Vesicle-associated membrane protein 2	P63027	VAMP2
SeqId.17336.54	-0.0504385	-0.0269478	0.30039	0.416629	1	0.0939727	-0.0471902	0.587754	1	0.0639076	-0.066012	0.658605	1	0.0470975	0.166165	0.626026	1	114	CR3L2	Cyclic AMP-responsive element-binding protein 3-like protein 2	Q70SY1	CREB3L2
SeqId.17337.1	0.539216	0.514311	0.523453	0.993986	1	0.492909	0.68223	0.412809	1	0.538757	0.480727	0.822379	1	0.462199	0.802544	0.110323	1	114	TYY1	Transcriptional repressor protein YY1	P25490	YY1
SeqId.17341.89	0.462084	0.445808	0.651905	0.679155	1	0.541661	0.433627	0.631308	1	0.527977	0.389616	0.583455	1	0.40979	0.728156	0.108361	1	114	THIC	Acetyl-CoA acetyltransferase, cytosolic	Q9BWD1	ACAT2
SeqId.17342.13	-1.22535	-0.852176	-0.956558	0.338289	1	-1.10766	-0.87165	0.377083	1	-1.04073	-1.14756	0.72014	1	-0.821972	-1.37893	0.0204174	1	114	AGR3	Anterior gradient protein 3	Q8TD06	AGR3
SeqId.17343.6	0.124418	-0.126339	0.0591579	0.613795	1	0.0716887	0.0303686	0.867166	1	0.119069	-0.330211	0.106889	1	-0.0305888	0.287296	0.147359	1	114	SNPH	Syntaphilin	O15079	SNPH
SeqId.17344.23	0.0372368	-0.0969762	0.00198776	0.876804	1	-0.0549629	0.20533	0.310531	1	-0.0404914	0.149067	0.510747	1	-0.0301881	0.153253	0.460798	1	114	STML1	Stomatin-like protein 1	Q9UBI4	STOML1
SeqId.17345.12	0.305805	0.321682	0.420736	0.839688	1	0.330676	0.374524	0.817196	1	0.355496	0.255287	0.634784	1	0.134238	0.665807	0.0032261	1	114	ZADH2	Prostaglandin reductase 3	Q8N4Q0	ZADH2
SeqId.17346.61	0.00633985	0.1282	0.172022	0.796349	1	0.0842763	0.112346	0.912331	1	0.104661	-0.0398483	0.611995	1	0.0281606	0.279195	0.277563	1	114	FDSCP	Follicular dendritic cell secreted peptide	Q8NFU4	FDCSP
SeqId.17347.80	0.0887586	0.21792	0.20315	0.751373	1	0.173272	0.121665	0.786726	1	0.133915	0.234612	0.637217	1	0.167541	0.233968	0.713512	1	114	CA080	Axin interactor, dorsalization-associated protein	Q96BJ3	AIDA
SeqId.17348.5	0.167074	0.185065	0.453845	0.502009	1	0.20212	0.43851	0.325081	1	0.242964	0.23596	0.979391	1	0.227326	0.396076	0.431111	1	114	SYJ2B	Synaptojanin-2-binding protein	P57105	SYNJ2BP
SeqId.17350.13	0.198809	0.333578	0.215803	0.798733	1	0.263306	0.204515	0.771563	1	0.19682	0.440942	0.28045	1	0.179275	0.397896	0.263704	1	114	CHM2B	Charged multivesicular body protein 2b	Q9UQN3	CHMP2B
SeqId.17355.56	0.240486	0.125802	0.427211	0.601764	1	0.24746	0.358836	0.658438	1	0.288352	0.0967783	0.500493	1	0.160315	0.544017	0.0917085	1	114	SYT4	Synaptotagmin-4	Q9H2B2	SYT4
SeqId.17356.34	-0.342289	-0.135798	0.170122	0.154593	1	-0.1164	-0.228805	0.655195	1	-0.150163	-0.217449	0.812963	1	-0.193225	-0.0545926	0.545335	1	114	IL1FA	Interleukin-1 family member 10	Q8WWZ1	IL1F10
SeqId.17357.33	0.220051	0.0745291	0.37889	0.526263	1	0.245477	0.213116	0.885074	1	0.242656	0.109494	0.59935	1	0.201311	0.395731	0.330755	1	114	SPCS	O-phosphoseryl-tRNA(Sec) selenium transferase	Q9HD40	SEPSECS
SeqId.17362.5	0.215817	-0.0283966	0.130127	0.636592	1	0.15636	0.125953	0.902957	1	0.176062	-0.0938446	0.338098	1	0.247288	0.137091	0.628712	1	114	VHL	Von Hippel-Lindau disease tumor suppressor	P40337	VHL
SeqId.17364.8	-0.209752	-0.20742	-0.10723	0.871823	1	-0.210529	-0.0861951	0.528264	1	-0.231228	0.039404	0.21611	1	-0.220351	-0.111025	0.543986	1	114	RU2B	U2 small nuclear ribonucleoprotein B''	P08579	SNRPB2
SeqId.17365.7	0.129662	0.124214	0.497051	0.395151	1	0.217871	0.307975	0.740146	1	0.255397	0.0383216	0.479741	1	0.220463	0.293398	0.769816	1	114	KAT1	Kynurenine--oxoglutarate transaminase 1	Q16773	CCBL1
SeqId.17366.6	0.0379358	0.018073	0.0647096	0.983542	1	-0.0298232	0.344615	0.0754447	1	0.0250033	0.106061	0.737181	1	0.0162992	0.125463	0.588581	1	114	DCNL1	DCN1-like protein 1	Q96GG9	DCUN1D1
SeqId.17367.5	0.179973	0.194857	0.361512	0.694495	1	0.237384	0.261709	0.906776	1	0.219182	0.270958	0.825115	1	0.197304	0.347788	0.437011	1	114	Stathmin	Stathmin	P16949	STMN1
SeqId.17370.186	0.362338	0.395111	0.639005	0.378545	1	0.407729	0.542156	0.491027	1	0.463215	0.321305	0.51325	1	0.265637	0.693777	0.0170229	1	114	ABHDA	Mycophenolic acid acyl-glucuronide esterase, mitochondrial	Q9NUJ1	ABHD10
SeqId.17372.5	-0.186188	-0.0344684	0.0691694	0.595855	1	-0.0432317	-0.130086	0.723248	1	-0.113029	0.0589704	0.535089	1	-0.124232	-0.0447939	0.732307	1	114	4EBP1	Eukaryotic translation initiation factor 4E-binding protein 1	Q13541	EIF4EBP1
SeqId.17377.1	0.206382	0.17078	0.515631	0.314222	1	0.331054	0.136711	0.365471	1	0.266977	0.29632	0.903347	1	0.221381	0.560232	0.0684949	1	114	Aldose reductase-like C3	Aldo-keto reductase family 1 member C3	P42330	AKR1C3
SeqId.17380.2	0.124768	0.363934	0.097337	0.381789	1	0.208502	0.138115	0.708689	1	0.171155	0.236734	0.755855	1	0.0970942	0.330668	0.179147	1	114	UBE2K	Ubiquitin-conjugating enzyme E2 K	P61086	UBE2K
SeqId.17383.4	0.252396	0.288552	0.410207	0.760342	1	0.316192	0.31043	0.977255	1	0.271046	0.440785	0.455758	1	0.253521	0.461624	0.258998	1	114	STAR5	StAR-related lipid transfer protein 5	Q9NSY2	STARD5
SeqId.17384.110	0.212337	0.0900741	0.3592	0.604238	1	0.245697	0.17875	0.765938	1	0.211489	0.232464	0.933955	1	0.221703	0.388608	0.414761	1	114	K6PF	ATP-dependent 6-phosphofructokinase, muscle type	P08237	PFKM
SeqId.17387.27	0.133855	0.0747029	0.493301	0.228713	1	0.239355	0.175634	0.776689	1	0.237675	0.0522501	0.466216	1	0.16222	0.362052	0.307671	1	114	IKB-beta	NF-kappa-B inhibitor beta	Q15653	NFKBIB
SeqId.17391.10	0.393623	0.461047	0.413243	0.950512	1	0.440114	0.364994	0.718921	1	0.37459	0.616006	0.298203	1	0.369197	0.591114	0.272129	1	114	SPF45	Splicing factor 45	Q96I25	RBM17
SeqId.17393.13	0.226892	0.0347925	0.238475	0.669524	1	0.185656	0.216954	0.890684	1	0.211817	0.0169582	0.446615	1	0.242194	0.233873	0.968223	1	114	SCAD	Short-chain specific acyl-CoA dehydrogenase, mitochondrial	P16219	ACADS
SeqId.17396.23	0.00159669	0.00220365	0.309352	0.498375	1	0.0344154	0.31202	0.283751	1	0.0457998	0.223431	0.547198	1	0.194975	0.0198161	0.481155	1	114	ADH1A	Alcohol dehydrogenase 1A	P07327	ADH1A
SeqId.17397.8	0.181806	0.0401759	0.118784	0.849543	1	0.0903073	0.326155	0.328859	1	0.169645	-0.0681876	0.38334	1	0.0551996	0.354203	0.200654	1	114	DHB11	Estradiol 17-beta-dehydrogenase 11	Q8NBQ5	HSD17B11
SeqId.17398.55	-0.341856	-0.247898	-0.522595	0.692874	1	-0.308978	-0.467374	0.563762	1	-0.360588	-0.360279	0.999198	1	0.0756916	-0.711354	0.00227844	1	114	HO-1	Heme oxygenase 1	P09601	HMOX1
SeqId.17400.71	0.336122	0.414787	0.518264	0.701136	1	0.363121	0.558011	0.345328	1	0.401863	0.40078	0.996258	1	0.323351	0.689018	0.058972	1	114	ACOT8	Acyl-coenzyme A thioesterase 8	O14734	ACOT8
SeqId.17403.14	0.38051	0.324794	0.467803	0.875211	1	0.399489	0.332045	0.775218	1	0.403944	0.30505	0.706573	1	0.230534	0.651323	0.0454147	1	114	acyl-Coenzyme A dehydrogenase	Short/branched chain specific acyl-CoA dehydrogenase, mitochondrial	P45954	ACADSB
SeqId.17404.5	0.283993	0.398995	0.251014	0.796128	1	0.283363	0.461419	0.364611	1	0.301408	0.333353	0.886718	1	0.356645	0.284414	0.688378	1	114	ARL5B	ADP-ribosylation factor-like protein 5B	Q96KC2	ARL5B
SeqId.17405.2	0.0989938	0.29398	0.399893	0.311813	1	0.231719	0.236716	0.979973	1	0.234697	0.17789	0.798347	1	0.108238	0.39972	0.103666	1	114	UCHL5	Ubiquitin carboxyl-terminal hydrolase isozyme L5	Q9Y5K5	UCHL5
SeqId.17408.2	0.178246	0.0530972	0.082025	0.864982	1	0.116384	0.219999	0.671751	1	0.136705	0.046878	0.745688	1	-0.0662976	0.326768	0.0762723	1	114	PMM1	Phosphomannomutase 1	Q92871	PMM1
SeqId.17410.5	0.367636	0.242513	0.314122	0.852256	1	0.363893	0.243032	0.576	1	0.342427	0.218519	0.610593	1	0.333119	0.431542	0.609448	1	114	CETN3	Centrin-3	O15182	CETN3
SeqId.17411.55	0.273961	0.37687	0.341546	0.857502	1	0.352915	0.232315	0.527765	1	0.299069	0.408826	0.606432	1	0.296897	0.46144	0.372265	1	114	UFD1	Ubiquitin recognition factor in ER-associated degradation protein 1	Q92890	UFD1L
SeqId.17419.17	0.280146	0.405791	0.362569	0.834568	1	0.32565	0.401193	0.724798	1	0.387082	0.0823447	0.202455	1	0.313373	0.514105	0.298184	1	114	TES	Testin	Q9UGI8	TES
SeqId.17427.26	0.0653708	0.181151	0.348911	0.555396	1	0.136805	0.300749	0.51116	1	0.207263	-0.0321999	0.389879	1	0.111985	0.380568	0.24829	1	114	NLGN3	Neuroligin-3	Q9NZ94	NLGN3
SeqId.17432.25	0.191226	0.0943566	0.371478	0.650886	1	0.206097	0.313846	0.66863	1	0.247727	0.0250509	0.436179	1	0.243565	0.186611	0.804052	1	114	KAD4	Adenylate kinase 4, mitochondrial	P27144	AK4
SeqId.17435.43	0.00905466	0.0776723	0.326485	0.513856	1	0.103028	0.191773	0.734141	1	0.135825	-0.0423443	0.545586	1	0.170796	0.142495	0.906057	1	114	ETFA	Electron transfer flavoprotein subunit alpha, mitochondrial	P13804	ETFA
SeqId.17436.193	0.334836	0.086017	0.430483	0.326295	1	0.327033	0.237906	0.66241	1	0.307296	0.213888	0.685159	1	0.174143	0.606518	0.025063	1	114	CSNK1G2	Casein kinase I isoform gamma-2	P78368	CSNK1G2
SeqId.17441.4	-0.291915	-0.451922	-0.246733	0.786231	1	-0.324879	-0.2397	0.75122	1	-0.29011	-0.485242	0.519418	1	-0.305176	-0.302567	0.991442	1	114	Alkaline phosphatase, intestine	Intestinal-type alkaline phosphatase	P09923	ALPI
SeqId.17447.52	-0.757443	-0.488667	-0.629551	0.408732	1	-0.648562	-0.608277	0.838201	1	-0.624836	-0.791676	0.453538	1	-0.539208	-0.7805	0.190653	1	114	SFRP4	Secreted frizzled-related protein 4	Q6FHJ7	SFRP4
SeqId.17449.23	0.0681402	0.115602	0.373311	0.535327	1	0.167813	0.21243	0.863885	1	0.185784	0.0101392	0.552385	1	0.119254	0.277115	0.508738	1	114	CD9	CD9 antigen	P21926	CD9
SeqId.17450.51	0.21273	0.296627	0.246425	0.901354	1	0.282699	0.146712	0.452092	1	0.239731	0.26169	0.9135	1	0.169302	0.408196	0.161799	1	114	Histidyl-tRNA synthetase	Histidine--tRNA ligase, cytoplasmic	P12081	HARS
SeqId.17451.13	0.0220012	0.232648	0.760819	0.0367681	1	0.24901	0.357171	0.695074	1	0.306424	0.0318413	0.374606	1	0.341425	0.260346	0.750065	1	114	BIM	Bcl-2-like protein 11	O43521	BCL2L11
SeqId.17453.34	0.169002	0.149583	0.245371	0.944436	1	0.174377	0.274049	0.694624	1	0.226292	-0.0263081	0.375273	1	0.268617	0.115082	0.527711	1	114	Ceruloplasmin	Ceruloplasmin	P00450	CP
SeqId.17454.15	0.0649147	0.182265	0.33358	0.543596	1	0.153729	0.218863	0.780363	1	0.123463	0.344833	0.394576	1	0.281052	0.246281	0.870678	1	114	EGFL6	Epidermal growth factor-like protein 6	Q8IUX8	EGFL6
SeqId.17455.42	-0.0738838	-0.169339	-0.136181	0.904905	1	-0.14056	0.0453033	0.388588	1	-0.118311	-0.098025	0.933984	1	-0.00691541	-0.32566	0.103354	1	114	FOLR1	Folate receptor alpha	P15328	FOLR1
SeqId.17456.53	0.395505	0.302851	0.459409	0.849423	1	0.379711	0.481157	0.661133	1	0.384047	0.395779	0.964235	1	0.360038	0.475413	0.578077	1	114	GOLM1	Golgi membrane protein 1	Q8NBJ4	GOLM1
SeqId.17460.51	-0.0189213	-0.350353	-0.0128308	0.287402	1	-0.0751807	-0.118303	0.842608	1	-0.107937	-0.10129	0.978623	1	-0.0276185	-0.0647408	0.84681	1	114	Mx1	Interferon-induced GTP-binding protein Mx1	P20591	MX1
SeqId.17462.19	0.0907409	0.295384	0.344047	0.577997	1	0.174126	0.41561	0.342274	1	0.231822	0.0924301	0.630826	1	0.110538	0.395855	0.233458	1	114	IRF1	Interferon regulatory factor 1	P10914	IRF1
SeqId.17466.72	0.171198	0.250692	0.35406	0.691482	1	0.230088	0.275443	0.824452	1	0.264556	0.106968	0.488141	1	0.136821	0.481264	0.0659774	1	114	ACSF2	Acyl-CoA synthetase family member 2, mitochondrial	Q96CM8	ACSF2
SeqId.17467.1	0.280948	0.195961	0.364041	0.826729	1	0.320781	0.219017	0.653695	1	0.275037	0.293624	0.942342	1	0.241569	0.503673	0.208963	1	114	DHRS9	Dehydrogenase/reductase SDR family member 9	Q9BPW9	DHRS9
SeqId.17468.1	0.200923	0.191432	0.375234	0.781023	1	0.264222	0.252452	0.962852	1	0.301002	-0.0451296	0.225051	1	0.25647	0.361449	0.656168	1	114	SUFU	Suppressor of fused homolog	Q9UMX1	SUFU
SeqId.17474.106	0.360007	0.409133	0.526389	0.786381	1	0.421612	0.450719	0.897815	1	0.419333	0.387287	0.9	1	0.407073	0.55957	0.456192	1	114	YETS4	YEATS domain-containing protein 4	O95619	YEATS4
SeqId.17475.18	0.222079	0.203772	0.321907	0.908145	1	0.258923	0.272119	0.95701	1	0.279776	0.0594036	0.426671	1	0.334537	0.244514	0.690672	1	114	TOPK	Lymphokine-activated killer T-cell-originated protein kinase	Q96KB5	PBK
SeqId.17490.4	0.312575	0.458594	0.427284	0.754074	1	0.384032	0.412603	0.890853	1	0.357723	0.485044	0.585005	1	0.257169	0.655661	0.0437548	1	114	SH3BGRL3-like protein	SH3 domain-binding glutamic acid-rich-like protein 3	Q9H299	SH3BGRL3
SeqId.17495.141	0.159412	0.446829	0.486618	0.330153	1	0.279063	0.46428	0.449584	1	0.399242	-0.0761952	0.0797696	1	0.371047	0.404259	0.887387	1	114	SIR3	NAD-dependent protein deacetylase sirtuin-3, mitochondrial	Q9NTG7	SIRT3
SeqId.17505.125	0.312915	0.153163	0.286187	0.8373	1	0.253355	0.382148	0.626874	1	0.309475	0.044219	0.375286	1	0.290311	0.326245	0.885644	1	114	NALDL	N-acetylated-alpha-linked acidic dipeptidase-like protein	Q9UQQ1	NAALADL1
SeqId.17509.6	-0.157033	0.0133272	0.124558	0.495805	1	-0.046211	0.00498243	0.828667	1	-0.0259348	-0.121463	0.717372	1	0.0669211	0.031967	0.87574	1	114	HPPD	4-hydroxyphenylpyruvate dioxygenase	P32754	HPD
SeqId.17510.7	0.104287	0.0981095	0.394277	0.436805	1	0.213736	0.117081	0.671143	1	0.180958	0.13651	0.86294	1	0.272292	0.241444	0.881418	1	114	SRP14	Signal recognition particle 14 kDa protein	P37108	SRP14
SeqId.17511.10	0.0601495	-0.0408524	0.157141	0.794542	1	0.0477313	0.184059	0.571905	1	0.0849684	-0.0785047	0.552603	1	0.132045	0.0340815	0.661949	1	114	RPP30	Ribonuclease P protein subunit p30	P78346	RPP30
SeqId.17512.2	0.231973	0.279708	0.385269	0.771286	1	0.350718	0.0942034	0.203261	1	0.322398	0.0910607	0.304707	1	0.240729	0.444323	0.301882	1	114	NMI	N-myc-interactor	Q13287	NMI
SeqId.17513.11	0.121906	0.216223	0.0758251	0.789119	1	0.163274	0.0804798	0.642564	1	0.138623	0.124175	0.942246	1	0.0573572	0.325567	0.113211	1	114	ANX11	Annexin A11	P50995	ANXA11
SeqId.17514.48	0.265938	0.290153	0.287925	0.989469	1	0.268713	0.299303	0.871237	1	0.276344	0.284826	0.967767	1	0.261695	0.370957	0.538886	1	114	RAB21	Ras-related protein Rab-21	Q9UL25	RAB21
SeqId.17515.6	-0.0608275	-0.10198	0.151031	0.682646	1	-0.0211987	0.0428036	0.809665	1	-0.0118113	-0.0608396	0.869267	1	-0.000249062	0.0713853	0.772466	1	114	STCH	Heat shock 70 kDa protein 13	P48723	HSPA13
SeqId.17516.7	0.134993	-0.0393778	0.216194	0.621888	1	0.0914581	0.234711	0.52918	1	0.158983	-0.135551	0.251528	1	0.141039	0.13359	0.971402	1	114	Rab3A	Ras-related protein Rab-3A	P20336	RAB3A
SeqId.17671.58	-0.00495205	0.014561	0.326488	0.408995	1	0.0757852	0.179412	0.6705	1	0.0881816	0.0469248	0.881047	1	-0.0157632	0.279759	0.179913	1	114	ING4	Inhibitor of growth protein 4	Q9UNL4	ING4
SeqId.17672.184	-0.0951343	-0.096665	-0.409093	0.452084	1	-0.248433	0.121182	0.140928	1	-0.167429	-0.193649	0.92592	1	-0.0473192	-0.122252	0.757039	1	114	Gastric intrinsic factor	Gastric intrinsic factor	P27352	GIF
SeqId.17673.34	0.197664	-0.0599286	0.271642	0.475964	1	0.146465	0.248417	0.676124	1	0.203018	-0.123467	0.240556	1	0.258376	0.109274	0.500998	1	114	Carbonic Anhydrase VB	Carbonic anhydrase 5B, mitochondrial	Q9Y2D0	CA5B
SeqId.17675.17	0.378647	0.455618	0.5417	0.721845	1	0.455874	0.403318	0.787377	1	0.453719	0.369635	0.698277	1	0.255534	0.767689	0.00517407	1	114	ACO13	Acyl-coenzyme A thioesterase 13	Q9NPJ3	ACOT13
SeqId.17676.13	0.247684	0.314739	0.270186	0.938425	1	0.322857	0.123673	0.281128	1	0.272324	0.266086	0.975884	1	0.273718	0.358942	0.637596	1	114	CIP4	Cdc42-interacting protein 4	Q15642	TRIP10
SeqId.17677.47	0.0164759	-0.146972	0.00609671	0.767459	1	0.0179789	-0.106	0.585278	1	0.00103088	-0.178035	0.486517	1	-0.00326995	-0.0505337	0.810996	1	114	BY55	CD160 antigen	O95971	CD160
SeqId.17680.12	-0.174292	0.0533039	0.242576	0.254908	1	0.0033398	0.0116012	0.973132	1	0.0662861	-0.380649	0.103729	1	-0.0149946	0.094702	0.625411	1	114	EPHB1	Ephrin type-B receptor 1	P54762	EPHB1
SeqId.17682.1	-0.308886	0.100179	-0.157952	0.25227	1	-0.131187	-0.201402	0.771932	1	-0.15635	-0.188075	0.907128	1	-0.0635174	-0.10878	0.839848	1	114	CD46	Membrane cofactor protein	P15529	CD46
SeqId.17683.2	0.311915	0.153457	0.358844	0.587187	1	0.312242	0.227486	0.639129	1	0.284491	0.262267	0.912981	1	0.177725	0.573529	0.0197751	1	114	COMD9	COMM domain-containing protein 9	Q9P000	COMMD9
SeqId.17685.9	-1.49847	-0.768636	-1.22726	0.0379687	1	-1.27836	-1.06309	0.449306	1	-1.26323	-1.10491	0.617837	1	-1.02014	-1.38084	0.19356	1	114	Apo A-IV	Apolipoprotein A-IV	P06727	APOA4
SeqId.17686.27	0.29125	0.446319	0.237151	0.576378	1	0.360521	0.231367	0.46988	1	0.309813	0.367695	0.773014	1	0.188866	0.572162	0.023402	1	114	TBCB	Tubulin-folding cofactor B	Q99426	TBCB
SeqId.17691.1	0.299473	0.230137	0.26002	0.960079	1	0.214896	0.527522	0.193979	1	0.268372	0.284499	0.952842	1	0.293365	0.486815	0.376797	1	114	TPP1	Tripeptidyl-peptidase 1	O14773	TPP1
SeqId.17692.2	0.0751807	0.157041	0.303398	0.638313	1	0.135103	0.280884	0.519931	1	0.164845	0.0956655	0.786988	1	0.108256	0.357928	0.224484	1	114	BT3A3	Butyrophilin subfamily 3 member A3	O00478	BTN3A3
SeqId.17693.2	0.00127739	0.138313	-0.0498813	0.655492	1	-0.00720671	0.123958	0.476061	1	0.000507742	0.145716	0.478078	1	-0.0176278	0.0576415	0.656646	1	114	Septin-6	Septin-6	Q14141	SEP6
SeqId.17694.32	0.277102	0.16323	0.399965	0.60349	1	0.320099	0.212083	0.579674	1	0.241609	0.441199	0.368391	1	0.267975	0.447457	0.327681	1	114	PSME2	Proteasome activator complex subunit 2	Q9UL46	PSME2
SeqId.17696.1	-0.0296038	0.0883834	0.321763	0.364356	1	0.107739	0.0939342	0.952867	1	0.132447	-0.124552	0.328234	1	0.014929	0.304173	0.160075	1	114	TIRP	TIR domain-containing adapter molecule 2	Q86XR7	TICAM2
SeqId.17697.2	0.211091	0.346109	0.342481	0.740492	1	0.312776	0.221546	0.651214	1	0.270108	0.323985	0.812043	1	0.216502	0.499503	0.148218	1	114	OVCA2	Esterase OVCA2	Q8WZ82	OVCA2
SeqId.17698.15	-0.0382348	0.0568704	0.25481	0.417677	1	0.151465	-0.178616	0.11314	1	0.0371266	0.161475	0.598236	1	0.0641312	0.142577	0.679909	1	114	WBP2	WW domain-binding protein 2	Q969T9	WBP2
SeqId.17699.43	-0.170827	-0.00866259	0.163517	0.439425	1	-0.0367873	-0.000709928	0.885074	1	-0.00674176	-0.230795	0.425202	1	-0.0707724	0.0776408	0.507291	1	114	TIMELESS	Protein timeless homolog	Q9UNS1	TIMELESS
SeqId.17702.53	0.0443619	0.102123	0.376388	0.318534	1	0.159365	0.147574	0.955291	1	0.12752	0.203727	0.748314	1	0.0622413	0.367671	0.111209	1	114	UGT 1A1	UDP-glucuronosyltransferase 1-1	P22309	UGT1A1
SeqId.17703.40	0.165677	0.160692	0.341221	0.776401	1	0.202235	0.299123	0.698172	1	0.216443	0.162575	0.8485	1	0.27168	0.300494	0.899584	1	114	GEMI	Geminin	O75496	GMNN
SeqId.17704.74	0.298919	0.379515	0.603745	0.471985	1	0.465298	0.260844	0.37922	1	0.456268	0.103192	0.181779	1	0.350464	0.586121	0.256077	1	114	HS105	Heat shock protein 105 kDa	Q92598	HSPH1
SeqId.17706.4	0.386203	0.430413	0.47175	0.944616	1	0.389729	0.612769	0.352106	1	0.426604	0.382589	0.872494	1	0.506536	0.451614	0.812628	1	114	PPR1A	Protein phosphatase 1 regulatory subunit 1A	Q13522	PPP1R1A
SeqId.17710.40	0.178199	0.134527	0.326323	0.752807	1	0.206458	0.297096	0.680313	1	0.263186	-0.0858096	0.167324	1	0.333452	0.146902	0.345448	1	114	TPD53	Tumor protein D53	Q16890	TPD52L1
SeqId.17711.13	0.306517	0.175477	0.283018	0.871692	1	0.205233	0.520977	0.202074	1	0.236019	0.405372	0.543342	1	0.309639	0.363715	0.798725	1	114	VAMP1	Vesicle-associated membrane protein 1	P23763	VAMP1
SeqId.17712.7	0.381965	0.544496	0.540781	0.688255	1	0.486726	0.447805	0.858476	1	0.434893	0.604821	0.487753	1	0.280162	0.738563	0.0212748	1	114	IDI1	Isopentenyl-diphosphate Delta-isomerase 1	Q13907	IDI1
SeqId.17721.82	-0.181003	-0.101983	-0.108355	0.94279	1	-0.172826	-0.0178674	0.554179	1	-0.102266	-0.330816	0.433023	1	-0.232776	0.0724306	0.209022	1	114	GAS7	Growth arrest-specific protein 7	O60861	GAS7
SeqId.17722.5	0.332278	0.320976	0.581463	0.494268	1	0.400696	0.401654	0.99646	1	0.375989	0.455992	0.740846	1	0.434401	0.457485	0.906589	1	114	FKBP52 protein	Peptidyl-prolyl cis-trans isomerase FKBP4	Q02790	FKBP4
SeqId.17724.3	0.084885	0.146194	0.20836	0.895623	1	0.158604	0.114405	0.860691	1	0.179815	-0.0981377	0.325839	1	0.104317	0.43514	0.146518	1	114	WWOX	WW domain-containing oxidoreductase	Q9NZC7	WWOX
SeqId.17725.37	0.154788	0.12531	0.390789	0.617718	1	0.199872	0.30874	0.666051	1	0.259958	-0.0600625	0.262241	1	0.230368	0.252696	0.922266	1	114	USH1C	Harmonin	Q9Y6N9	USH1C
SeqId.17726.3	0.26756	0.416218	0.341047	0.761697	1	0.350469	0.275425	0.707716	1	0.293608	0.477134	0.410686	1	0.276611	0.527838	0.19811	1	114	SAR1A	GTP-binding protein SAR1a	Q9NR31	SAR1A
SeqId.17727.1	0.125677	0.100225	0.195769	0.946729	1	0.182172	0.0496908	0.599192	1	0.186202	-0.103136	0.305825	1	0.170044	0.219639	0.827902	1	114	Securin	Securin	O95997	PTTG1
SeqId.17728.61	0.237446	0.320553	0.330282	0.885951	1	0.325962	0.200543	0.548413	1	0.253624	0.419388	0.480846	1	0.239169	0.475904	0.2421	1	114	CHM2A	Charged multivesicular body protein 2a	O43633	CHMP2A
SeqId.17729.20	0.369576	0.108583	0.678308	0.108586	1	0.43935	0.242366	0.384984	1	0.42542	0.132001	0.252479	1	0.21854	0.7349	0.0147031	1	114	UBE2S	Ubiquitin-conjugating enzyme E2 S	Q16763	UBE2S
SeqId.17734.13	0.602494	0.753093	0.650673	0.808568	1	0.643595	0.707236	0.780139	1	0.584456	0.989052	0.108775	1	0.642094	0.854834	0.326969	1	114	a-endosulfine	Alpha-endosulfine	O43768	ENSA
SeqId.17735.130	0.183123	0.115575	0.231852	0.874351	1	0.190778	0.205197	0.938759	1	0.170809	0.205136	0.872384	1	0.121927	0.342201	0.20202	1	114	GBRAP	Gamma-aminobutyric acid receptor-associated protein	O95166	GABARAP
SeqId.17736.105	-0.226278	0.149532	-0.0277413	0.409426	1	-0.0520454	-0.0808888	0.917832	1	0.0240909	-0.555073	0.0634201	1	0.126396	-0.169988	0.254156	1	114	APTX	Aprataxin	Q7Z2E3	APTX
SeqId.17737.7	0.440981	0.335375	0.433709	0.859629	1	0.408241	0.432289	0.903079	1	0.403554	0.444887	0.850781	1	0.293191	0.642613	0.0688506	1	114	IVD	Isovaleryl-CoA dehydrogenase, mitochondrial	P26440	IVD
SeqId.17738.7	0.455216	0.454051	0.366844	0.934425	1	0.354885	0.673879	0.186953	1	0.359347	0.785064	0.112724	1	0.474941	0.638493	0.444456	1	114	CRNN	Cornulin	Q9UBG3	CRNN
SeqId.17739.1	0.400986	0.374808	0.571899	0.625738	1	0.432498	0.459469	0.887847	1	0.421524	0.502131	0.704775	1	0.229892	0.811861	0.00104701	1	114	HCDH	Hydroxyacyl-coenzyme A dehydrogenase, mitochondrial	Q16836	HADH
SeqId.17742.2	0.32492	0.106636	0.289563	0.556136	1	0.261002	0.258542	0.990337	1	0.244531	0.318925	0.741884	1	0.290254	0.315724	0.891012	1	114	RRAS	Ras-related protein R-Ras	P10301	RRAS
SeqId.17743.14	0.112225	0.0146255	0.509005	0.255559	1	0.204299	0.220933	0.950226	1	0.2214	-0.00214349	0.461639	1	0.255669	0.219534	0.882219	1	114	UBE2A	Ubiquitin-conjugating enzyme E2 A	P49459	UBE2A
SeqId.17744.31	0.319855	0.21283	0.482114	0.532605	1	0.349095	0.295575	0.793446	1	0.371651	0.135096	0.297956	1	0.154077	0.706534	0.00439131	1	114	RB11A	Ras-related protein Rab-11A	P62491	RAB11A
SeqId.17746.77	0.139579	0.164523	0.460342	0.318566	1	0.245535	0.21543	0.885227	1	0.221937	0.236109	0.951881	1	0.254892	0.358787	0.592436	1	114	FIS1	Mitochondrial fission 1 protein	Q9Y3D6	FIS1
SeqId.17747.45	0.387213	0.218152	0.453945	0.629425	1	0.352056	0.445805	0.664206	1	0.370666	0.297192	0.763373	1	0.393208	0.433556	0.838347	1	114	TRAF1	TNF receptor-associated factor 1	Q13077	TRAF1
SeqId.17748.21	0.375356	0.382463	0.535295	0.782279	1	0.469767	0.297122	0.445756	1	0.420669	0.395052	0.919755	1	0.339757	0.619879	0.17913	1	114	QORX	Quinone oxidoreductase PIG3	Q53FA7	TP53I3
SeqId.17750.8	0.202254	0.20172	0.288203	0.940743	1	0.201553	0.37855	0.470778	1	0.236794	0.157688	0.776345	1	0.407724	0.0494959	0.133142	1	114	RIR2	Ribonucleoside-diphosphate reductase subunit M2	P31350	RRM2
SeqId.17751.68	0.393728	0.590592	0.430635	0.671755	1	0.537713	0.214073	0.141074	1	0.463899	0.417224	0.849544	1	0.32944	0.702928	0.0748536	1	114	CRBB1	Beta-crystallin B1	P53674	CRYBB1
SeqId.17752.24	0.119619	0.33039	0.281259	0.626524	1	0.228136	0.241816	0.952761	1	0.297568	-0.172648	0.0685194	1	0.162425	0.372336	0.296725	1	114	Arginase	Arginase-2, mitochondrial	P78540	ARG2
SeqId.17755.5	0.308858	0.367369	0.43765	0.846369	1	0.359606	0.37004	0.961159	1	0.310178	0.573592	0.268606	1	0.288803	0.473195	0.345711	1	114	UGDH	UDP-glucose 6-dehydrogenase	O60701	UGDH
SeqId.17756.69	0.27577	0.361251	0.418848	0.755041	1	0.361407	0.264873	0.610236	1	0.296239	0.511346	0.307032	1	0.231428	0.53934	0.0930547	1	114	DCTD	Deoxycytidylate deaminase	P32321	DCTD
SeqId.17757.86	0.291246	0.353096	0.298367	0.955053	1	0.356024	0.204607	0.461279	1	0.293796	0.384969	0.692304	1	0.218043	0.531617	0.110405	1	114	CAB39	Calcium-binding protein 39	Q9Y376	CAB39
SeqId.17758.79	0.0227997	0.055663	0.371223	0.305299	1	0.127313	0.149104	0.921462	1	0.0490466	0.436858	0.117908	1	0.242074	0.110721	0.517754	1	114	DCXR	L-xylulose reductase	Q7Z4W1	DCXR
SeqId.17760.128	0.232913	0.191236	0.328946	0.87535	1	0.210171	0.448156	0.292943	1	0.248993	0.226381	0.930314	1	0.241781	0.401954	0.419789	1	114	WDR5	WD repeat-containing protein 5	P61964	WDR5
SeqId.17761.2	0.430978	0.398452	0.650182	0.540688	1	0.486554	0.447343	0.85461	1	0.484435	0.433527	0.830581	1	0.453714	0.576334	0.534959	1	114	NUDT5	ADP-sugar pyrophosphatase	Q9UKK9	NUDT5
SeqId.17764.108	0.491676	0.34714	0.361636	0.748086	1	0.449365	0.280098	0.425835	1	0.372528	0.651543	0.24103	1	0.295012	0.666438	0.0674375	1	114	RHOC	Rho-related GTP-binding protein RhoC	P08134	RHOC
SeqId.17765.3	0.228628	0.241799	0.430859	0.62813	1	0.321378	0.200461	0.55932	1	0.293914	0.222059	0.757112	1	0.114495	0.627613	0.00929478	1	114	SPN1	Snurportin-1	O95149	SNUPN
SeqId.17766.5	-0.201165	-0.288842	-0.145024	0.84149	1	-0.198732	-0.185145	0.947871	1	-0.214408	-0.195563	0.93601	1	-0.196561	-0.17698	0.919407	1	114	NCF-1	Neutrophil cytosol factor 1	P14598	NCF1
SeqId.17768.50	-0.170721	-0.033552	0.217044	0.285588	1	-0.01438	-0.0418517	0.905268	1	-0.0888383	0.19582	0.274679	1	-0.0770428	0.0258443	0.624941	1	114	HAOX1	Hydroxyacid oxidase 1	Q9UJM8	HAO1
SeqId.17769.28	0.218438	0.411161	0.350837	0.628226	1	0.327355	0.248974	0.706439	1	0.273699	0.440028	0.472946	1	0.236855	0.449205	0.289813	1	114	PCNP	PEST proteolytic signal-containing nuclear protein	Q8WW12	PCNP
SeqId.17770.42	-0.404484	0.0622424	-0.135779	0.180429	1	-0.216336	-0.108845	0.66877	1	-0.20366	-0.258786	0.846977	1	-0.126563	-0.101324	0.912487	1	114	EMC8	ER membrane protein complex subunit 8	O43402	EMC8
SeqId.17771.35	0.119454	0.0458777	0.266431	0.711632	1	0.140759	0.200243	0.792747	1	0.151059	0.061054	0.726086	1	0.192754	0.197044	0.983625	1	114	RPC9	DNA-directed RNA polymerase III subunit RPC9	O75575	CRCP
SeqId.17772.7	0.145294	0.148938	0.492991	0.39137	1	0.22246	0.347911	0.619856	1	0.277121	0.0115409	0.353728	1	0.281473	0.285513	0.985864	1	114	UBD	Ubiquitin D	O15205	UBD
[truncated: 2,994 more rows]

## Sheet: SupTab3 ; Mut vs proteins
Supplementary table 3. Associations between somatic mutations and protein levels
[truncated: 4,965 more rows]

## Sheet: Suptab4 ; Protein survival
Supplementary table 4. Associations between survival and protein levels.
[truncated: 4,965 more rows]

[truncated: 1 more sheets: Suptab5; Subgroup pathoanalysis]
